# Supplementary material for: Activity-based protein profiling identifies alternating activation of enzymes involved in the bifidobacterium shunt pathway or mucin degradation in the gut microbiome response to soluble dietary fiber
Source: NPJ Biofilms Microbiomes. 2022 Jul 20;8:60. doi: 10.1038/s41522-022-00313-z (PMC9300575; doi:10.1038/s41522-022-00313-z)
Supplement: Supplementary file 2 — Supplementary Tables [file 41522_2022_313_MOESM2_ESM.xlsx]

## Sheet: Guide
Supplementary Tables	Description
Supplementary Table 1 - A - ABPP	Differential protein analysis results between high and low fiber conditions and corresponding alignments to UniProt
Supplementary Table 1 - B - ABPP	Protein annotations related to carbohydrate metabolism
Supplementary Table 1 - C - ABPP	Log2-transformed sum of unique peptide intensities for each littermate sample group
Supplementary Table 2 - LEfSe	LEfSe differential taxa abundance analysis results
Supplementary Table 3 - GO function	Differential gene ontology results
Supplementary Table 4 - A - Metabolomics	Polar metabolomics analysis results
Supplementary Table 4 - B - Metabolomics	Nonpolar metabolomics analysis results

## Sheet: Table 1 - A - ABPP
Protein Index	slr	t	score	n	p	q	log2 FC	Uniprot ID	entry name	protein names	organism	lineage-id	sseqid	pident	length	mismatch	gapopen	qstart	qend	sstart	send	evalue	bitscore	qcovhsp	Number of duplicates	Duplicate IDS
NODE_102_length_38513_cov_17.481356_19	0.269026	5.85262	0.000265699	27	1.74728e-43	5.15448e-41	4.94331	R9J3L4	R9J3L4_9FIRM	Carbohydrate ABC transporter substrate-binding protein	Lachnospiraceae bacterium 28-4	397287	tr|R9J3L4|R9J3L4_9FIRM	99.8	477	1	0	1	477	1	477	0	887	100
NODE_241_length_28746_cov_36.825590_3	-0.280106	-6.19757	0.000175605	17	3.85544e-30	5.68677e-28	-5.85095	A0A1B1YP42	A0A1B1YP42_THEST	ABC transporter substrate-binding protein	Thermoclostridium stercorarium subsp. leptospartum DSM 9219	1346611	tr|A0A1B1YP42|A0A1B1YP42_THEST	68.2	535	167	3	60	594	55	586	1.34e-270	761	90.1	2	tr|A0A1B1YP42|A0A1B1YP42_THEST, tr|L7VTJ0|L7VTJ0_THES1
NODE_92_length_86032_cov_31.048373_59	-0.244042	-4.96807	0.000827117	19	1.37499e-26	1.35207e-24	-4.51807	A0A1I5SVB7	A0A1I5SVB7_9FIRM	Right handed beta helix region	Caldicoprobacter faecalis	937334	tr|A0A1I5SVB7|A0A1I5SVB7_9FIRM	58.7	953	383	9	623	1569	179	1126	0	1062	53.9
NODE_26_length_78125_cov_16.771538_10	0.288019	5.87828	0.000257502	12	4.15455e-21	2.50412e-19	6.1086	R9J5N5	R9J5N5_9FIRM	Uncharacterized protein	Lachnospiraceae bacterium 28-4	397287	tr|R9J5N5|R9J5N5_9FIRM	98.7	474	0	1	1	468	1	474	0	871	100
NODE_52_length_58598_cov_16.124746_45	0.359369	6.97448	7.29377e-05	10	4.24427e-21	2.50412e-19	6.20963	A0A4Q2B661	A0A4Q2B661_9BACT	ABC transporter substrate-binding protein	bacterium 1XD8-92	2320884	tr|A0A4Q2B661|A0A4Q2B661_9BACT	100	479	0	0	1	479	1	479	0	901	100
NODE_242_length_28573_cov_16.369556_18	-0.259046	-5.3544	0.000496979	11	6.94617e-18	3.4152e-16	-4.76614	A0A3D4XB47	A0A3D4XB47_9FIRM	Iron ABC transporter substrate-binding protein	Lachnospiraceae bacterium	1898203	tr|A0A3D4XB47|A0A3D4XB47_9FIRM	96.4	384	14	0	19	402	1	384	2.41e-237	660	95.5
NODE_75_length_101378_cov_26.619928_17	-0.235495	-5.28845	0.000541316	11	1.15968e-17	4.88723e-16	-4.26794	A0A1I5VK03	A0A1I5VK03_9FIRM	Oligopeptide transport system substrate-binding protein	Lachnospiraceae bacterium XBB1006	1520827	tr|A0A1I5VK03|A0A1I5VK03_9FIRM	55.2	572	231	3	1	569	1	550	1.48e-226	647	99.6
NODE_342_length_13143_cov_16.726925_2	0.220905	4.56211	0.00144581	11	4.19389e-15	1.5465e-13	4.49938	A0A4Q2B0E2	A0A4Q2B0E2_9BACT	BMP family ABC transporter substrate-binding protein	bacterium 1XD8-92	2320884	tr|A0A4Q2B0E2|A0A4Q2B0E2_9BACT	99.8	418	1	0	1	418	1	418	4e-292	801	100
NODE_155_length_52976_cov_14.611837_11	-0.304396	-6.4997	0.000123708	7	8.1946e-15	2.68601e-13	-5.028	A0A417R9W9	A0A417R9W9_9FIRM	Autoinducer 2-binding protein LsrB	Blautia sp. OM07-19	2292985	tr|A0A417R9W9|A0A417R9W9_9FIRM	82.4	352	62	0	84	435	29	380	1.54e-201	571	80.9	2	tr|A0A417R9W9|A0A417R9W9_9FIRM, tr|A0A373VE43|A0A373VE43_9FIRM
NODE_362_length_12530_cov_15.571062_6	0.27402	5.06119	0.000730125	9	2.60795e-14	7.69345e-13	4.18673	R9JGX1	R9JGX1_9FIRM	D-galactose-binding periplasmic protein (D-galactose/ D-glucose-binding protein)	Lachnospiraceae bacterium 28-4	397287	tr|R9JGX1|R9JGX1_9FIRM	100	399	0	0	1	399	1	399	3.33e-263	726	100
NODE_53_length_133033_cov_15.924378_30	-0.277506	-5.53633	0.000393844	8	3.15855e-14	8.47066e-13	-4.22543	A0A3D4XCP9	A0A3D4XCP9_9FIRM	Uncharacterized protein	Lachnospiraceae bacterium	1898203	tr|A0A3D4XCP9|A0A3D4XCP9_9FIRM	92.5	413	28	1	1	413	1	410	2.42e-276	760	100
NODE_53_length_133033_cov_15.924378_35	-0.31213	-6.17913	0.000179467	7	3.62927e-14	8.92196e-13	-5.24373	A0A3D4XBF0	A0A3D4XBF0_9FIRM	Peptide-binding protein	Lachnospiraceae bacterium	1898203	tr|A0A3D4XBF0|A0A3D4XBF0_9FIRM	92.2	563	38	1	1	557	8	570	0	1033	100
NODE_19_length_93630_cov_16.507133_74	0.293202	6.74224	9.41354e-05	5	8.34061e-12	1.89268e-10	4.40164	R9J246	R9J246_9FIRM	SCP domain-containing protein	Lachnospiraceae bacterium 28-4	397287	tr|R9J246|R9J246_9FIRM	100	546	0	0	1	546	1	546	0	922	100
NODE_125_length_31678_cov_14.865984_18	0.17862	3.29553	0.00959321	13	1.21986e-11	2.57041e-10	3.24708	A0A4Q2BBH8	A0A4Q2BBH8_9BACT	Extracellular solute-binding protein	bacterium 1XD8-92	2320884	tr|A0A4Q2BBH8|A0A4Q2BBH8_9BACT	100	747	0	0	1	747	3	749	0	1483	100
NODE_62_length_55487_cov_16.392625_32	0.275389	5.62243	0.000353352	5	4.40953e-10	8.67207e-09	5.31464	A0A4Q2B9Y5	A0A4Q2B9Y5_9BACT	LacI family transcriptional regulator	bacterium 1XD8-92	2320884	tr|A0A4Q2B9Y5|A0A4Q2B9Y5_9BACT	100	393	0	0	1	393	1	393	2.66e-250	693	100	2	tr|A0A4Q2B9Y5|A0A4Q2B9Y5_9BACT, tr|R9JEX4|R9JEX4_9FIRM
NODE_37_length_172616_cov_483.367203_54	-0.207774	-4.38363	0.00186231	6	5.17269e-09	9.53714e-08	-3.67978	Q8A753	PGK_BACTN	Phosphoglycerate kinase (EC 2.7.2.3)	Bacteroides thetaiotaomicron (strain ATCC 29148 / DSM 2079 / NCTC 10582 / E50 / VPI-5482)	226186	sp|Q8A753|PGK_BACTN	100	419	0	0	1	419	1	419	1.72e-298	817	100	7	sp|Q8A753|PGK_BACTN, tr|A0A0N7I9S6|A0A0N7I9S6_BACT4, tr|R7KPL3|R7KPL3_9BACE, tr|D7IIZ5|D7IIZ5_9BACE, tr|A0A372UQ33|A0A372UQ33_9BACE, tr|A0A1H8QI47|A0A1H8QI47_9BACE, tr|R9HGN9|R9HGN9_BACT4
NODE_26_length_78125_cov_16.771538_13	0.316656	7.17688	5.86878e-05	3	1.03324e-08	1.79297e-07	4.38713	A0A4Q2BAL6	A0A4Q2BAL6_9BACT	N-acetylneuraminate lyase	bacterium 1XD8-92	2320884	tr|A0A4Q2BAL6|A0A4Q2BAL6_9BACT	100	301	0	0	1	301	2	302	2.38e-216	599	100
NODE_35_length_67532_cov_15.706908_44	0.243402	5.46381	0.000431865	4	2.10459e-08	3.44919e-07	5.21765	A0A4Q2B2R8	A0A4Q2B2R8_9BACT	Taurine ABC transporter substrate-binding protein	bacterium 1XD8-92	2320884	tr|A0A4Q2B2R8|A0A4Q2B2R8_9BACT	100	375	0	0	1	375	1	375	3.63e-232	645	100	2	tr|A0A4Q2B2R8|A0A4Q2B2R8_9BACT, tr|R9JAQ3|R9JAQ3_9FIRM
NODE_154222_length_802_cov_1.835341_1	-0.226896	-4.99975	0.00079264	4	9.60109e-08	1.4907e-06	-3.7448	R9MI56	R9MI56_9FIRM	Uncharacterized protein	Oscillibacter sp. 1-3	1235797	tr|R9MI56|R9MI56_9FIRM	97.6	167	4	0	1	167	1	167	6.96e-105	317	100
NODE_130_length_64212_cov_533.077716_22	-0.215267	-4.38563	0.00185699	4	8.05672e-07	1.18837e-05	-3.74906	Q8A414	PCKA_BACTN	Phosphoenolpyruvate carboxykinase (ATP) (PCK) (PEP carboxykinase) (PEPCK) (EC 4.1.1.49)	Bacteroides thetaiotaomicron (strain ATCC 29148 / DSM 2079 / NCTC 10582 / E50 / VPI-5482)	226186	sp|Q8A414|PCKA_BACTN	100	535	0	0	1	535	1	535	0	1096	100	5	sp|Q8A414|PCKA_BACTN, tr|A0A0P0ELD6|A0A0P0ELD6_BACT4, tr|D7IER0|D7IER0_9BACE, tr|A0A1H8BBK7|A0A1H8BBK7_9BACE, tr|R9H5E3|R9H5E3_BACT4
NODE_47_length_142990_cov_39.043264_35	-0.331603	-7.09558	6.40073e-05	2	8.69331e-07	1.2212e-05	-6.01511	A0A4Q5BF85	A0A4Q5BF85_9BIFI	Beta-(1-2)-fructofuranosidase	Bifidobacterium pseudolongum subsp. globosum	1690	tr|A0A4Q5BF85|A0A4Q5BF85_9BIFI	99.6	532	2	0	1	532	1	532	0	1127	100
NODE_28_length_74638_cov_15.378183_53	0.191481	4.24066	0.00228856	4	1.35781e-06	1.8207e-05	3.18688	R9JEF3	R9JEF3_9FIRM	Peptide/nickel transport system substrate-binding protein	Lachnospiraceae bacterium 28-4	397287	tr|R9JEF3|R9JEF3_9FIRM	98.6	575	3	2	1	575	1	570	0	1095	100
NODE_95_length_83977_cov_30.953516_10	-0.237339	-4.9685	0.000826635	3	2.04885e-06	2.62787e-05	-3.92993	A9KLD2	A9KLD2_LACP7	Glycoside hydrolase family 43	Lachnoclostridium phytofermentans (strain ATCC 700394 / DSM 18823 / ISDg) (Clostridium phytofermentans)	357809	tr|A9KLD2|A9KLD2_LACP7	59.7	631	224	7	1	618	1	614	1.1e-272	769	97.8
NODE_1697405_length_351_cov_0.864865_1	0.563376	10.8733	2.1425e-06	1	2.1425e-06	2.63349e-05	10.9303
NODE_12_length_417279_cov_36.723393_34	-0.223612	-4.10043	0.00280934	4	2.26569e-06	2.67351e-05	-3.75539	A0A2N3QV34	A0A2N3QV34_9BIFI	Transketolase (EC 2.2.1.1)	Bifidobacterium pseudolongum subsp. globosum	1690	tr|A0A2N3QV34|A0A2N3QV34_9BIFI	99.6	699	2	1	1	699	1	698	0	1398	100	2	tr|A0A2N3QV34|A0A2N3QV34_9BIFI, tr|A0A0A7IBV2|A0A0A7IBV2_9BIFI
NODE_58_length_125887_cov_31.064507_47	-0.250251	-4.90272	0.000903463	3	2.44726e-06	2.7767e-05	-4.42315	A0A1D3TRR7	A0A1D3TRR7_9FIRM	60 kDa chaperonin (GroEL protein) (Protein Cpn60)	Anaerobium acetethylicum	1619234	tr|A0A1D3TRR7|A0A1D3TRR7_9FIRM	88.7	540	60	1	1	539	1	540	0	892	100
NODE_15_length_277354_cov_32.907490_228	-0.28271	-6.3566	0.000145829	2	2.98948e-06	3.23065e-05	-4.98665	R5Z3D2	R5Z3D2_9FIRM	50S ribosomal protein L7/L12	Eubacterium sp. CAG:156	1262880	tr|R5Z3D2|R5Z3D2_9FIRM	79.3	121	25	0	1	121	1	121	6.15e-53	171	100	3	tr|R5Z3D2|R5Z3D2_9FIRM, tr|A0A416SYI8|A0A416SYI8_9FIRM, tr|A0A373W453|A0A373W453_9FIRM
NODE_40_length_155359_cov_14.257051_66	-0.2857	-6.34199	0.000148319	2	3.06638e-06	3.23065e-05	-5.17731	A0A3D4KW60	A0A3D4KW60_9FIRM	L-fucose isomerase (FucIase) (EC 5.3.1.25) (6-deoxy-L-galactose isomerase)	Lachnospiraceae bacterium	1898203	tr|A0A3D4KW60|A0A3D4KW60_9FIRM	85.6	599	86	0	1	599	1	599	0	1085	99.8
NODE_633641_length_324_cov_2.122677_1	0.471528	10.3011	3.34007e-06	1	3.34007e-06	3.39765e-05	8.7565
NODE_15_length_277354_cov_32.907490_192	-0.324285	-6.19405	0.000176336	2	3.97499e-06	3.90874e-05	-5.78804	A0A7G9G7F5	A0A7G9G7F5_9FIRM	Glutamine synthetase III	Lachnospiraceae bacterium NSJ-38	2763669	tr|A0A7G9G7F5|A0A7G9G7F5_9FIRM	81.9	701	127	0	4	704	6	706	0	1162	99.6
NODE_21_length_86002_cov_17.429323_33	0.211258	4.63792	0.00130025	3	5.06753e-06	4.82232e-05	3.89745	A0A4Q2BCZ2	A0A4Q2BCZ2_9BACT	Sugar ABC transporter substrate-binding protein	bacterium 1XD8-92	2320884	tr|A0A4Q2BCZ2|A0A4Q2BCZ2_9BACT	100	366	0	0	1	366	1	366	1.05e-231	644	100	2	tr|A0A4Q2BCZ2|A0A4Q2BCZ2_9BACT, tr|R9J461|R9J461_9FIRM
NODE_24_length_224501_cov_34.530658_114	-0.231112	-3.80895	0.00434028	4	6.71075e-06	6.18648e-05	-4.12229	A0A4Q5AFC3	A0A4Q5AFC3_9BIFI	Probable phosphoketolase (EC 4.1.2.-)	Bifidobacterium pseudolongum subsp. globosum	1690	tr|A0A4Q5AFC3|A0A4Q5AFC3_9BIFI	100	825	0	0	1	825	1	825	0	1710	100	2	tr|A0A4Q5AFC3|A0A4Q5AFC3_9BIFI, tr|A0A248X7B0|A0A248X7B0_9BIFI
NODE_1544344_length_231_cov_1.619318_1	0.472673	9.34642	7.3605e-06	1	7.3605e-06	6.57984e-05	9.34239	R9M7R4	R9M7R4_9FIRM	Uncharacterized protein	Oscillibacter sp. 1-3	1235797	tr|R9M7R4|R9M7R4_9FIRM	88	75	9	0	2	76	318	392	7.23e-37	140	98.7
NODE_366327_length_389_cov_1.038922_2	0.407522	9.19785	8.37422e-06	1	8.37422e-06	7.26587e-05	7.56667	R9M7G6	R9M7G6_9FIRM	Carbohydrate ABC transporter substrate-binding protein	Oscillibacter sp. 1-3	1235797	tr|R9M7G6|R9M7G6_9FIRM	86	43	6	0	1	43	413	455	6.79e-15	76.3	95.6
NODE_978740_length_405_cov_2.434286_1	0.199708	3.73112	0.00488442	4	9.01063e-06	7.27019e-05	3.90633	A0A7X5E8W2	A0A7X5E8W2_9FIRM	Carbohydrate ABC transporter substrate-binding protein	Lachnospiraceae bacterium	1898203	tr|A0A7X5E8W2|A0A7X5E8W2_9FIRM	97	134	4	0	1	134	74	207	2.65e-87	271	100
NODE_62_length_55487_cov_16.392625_18	0.281439	5.74219	0.000304371	2	9.01394e-06	7.27019e-05	4.96115	A0A4Q2B9C5	A0A4Q2B9C5_9BACT	D-ribose pyranase (EC 5.4.99.62)	bacterium 1XD8-92	2320884	tr|A0A4Q2B9C5|A0A4Q2B9C5_9BACT	100	147	0	0	1	147	1	147	1.67e-101	296	100	2	tr|A0A4Q2B9C5|A0A4Q2B9C5_9BACT, tr|R9JEK4|R9JEK4_9FIRM
NODE_69_length_139239_cov_17.311135_41	0.207153	3.72798	0.00490779	4	9.11854e-06	7.27019e-05	4.00449	A0A7U9RJE5	A0A7U9RJE5_9FIRM	Uncharacterized protein	Lachnospiraceae bacterium	1898203	tr|A0A7U9RJE5|A0A7U9RJE5_9FIRM	99.8	454	1	0	1	454	1	454	1.03e-310	851	100
NODE_48_length_142924_cov_15.577501_98	-0.262648	-5.70207	0.000319904	2	9.71264e-06	7.54008e-05	-4.63027	A0A1H9A7Q6	A0A1H9A7Q6_9FIRM	Rubrerythrin	Lachnospiraceae bacterium NE2001	1520823	tr|A0A1H9A7Q6|A0A1H9A7Q6_9FIRM	80.4	179	35	0	2	180	43	221	4.26e-102	302	99.4
NODE_2403256_length_242_cov_1.074866_1	0.388744	8.57117	1.47183e-05	1	1.47183e-05	0.00011133	7.28269
NODE_283400_length_826_cov_1.923476_2	0.394091	8.50303	1.56804e-05	1	1.56804e-05	0.000115643	7.54931
NODE_12_length_417279_cov_36.723393_87	-0.254481	-5.39807	0.000469794	2	1.72842e-05	0.000124362	-4.52707	A0A2N3QIS3	A0A2N3QIS3_9BIFI	Ribulose-phosphate 3-epimerase (EC 5.1.3.1)	Bifidobacterium pseudolongum subsp. globosum	1690	tr|A0A2N3QIS3|A0A2N3QIS3_9BIFI	100	221	0	0	1	221	1	221	3.07e-156	441	100	3	tr|A0A2N3QIS3|A0A2N3QIS3_9BIFI, tr|A0A248X5F6|A0A248X5F6_9BIFI, tr|A0A0A7IBQ6|A0A0A7IBQ6_9BIFI
NODE_246086_length_234_cov_0.905028_1	0.394129	8.11296	2.27129e-05	1	2.27129e-05	0.000159531	7.23655	A0A1V5QBL9	A0A1V5QBL9_9FIRM	SPBc2 prophage-derived glycosyltransferase SunS (EC 2.4.1.-)	Firmicutes bacterium ADurb.Bin354	1852889	tr|A0A1V5QBL9|A0A1V5QBL9_9FIRM	71.8	78	22	0	1	78	88	165	1.42e-34	129	100
NODE_2670112_length_243_cov_1.143617_1	0.379264	7.93281	2.70807e-05	1	2.70807e-05	0.000185786	7.13041
NODE_96_length_40397_cov_17.936493_23	0.19303	4.01848	0.00317101	3	3.01022e-05	0.000197822	3.51582	A0A4Q2BGJ5	A0A4Q2BGJ5_9BACT	DUF3048 domain-containing protein	bacterium 1XD8-92	2320884	tr|A0A4Q2BGJ5|A0A4Q2BGJ5_9BACT	99.7	394	1	0	1	394	1	394	7.43e-294	803	100	2	tr|A0A4Q2BGJ5|A0A4Q2BGJ5_9BACT, tr|R9J6U9|R9J6U9_9FIRM
NODE_1450288_length_411_cov_1.980337_1	0.395479	7.82352	3.01762e-05	1	3.01762e-05	0.000197822	7.69229	A0A3A8WFU0	A0A3A8WFU0_9BACT	Uncharacterized protein	bacterium D16-59	2320098	tr|A0A3A8WFU0|A0A3A8WFU0_9BACT	93	86	6	0	1	86	229	314	1.05e-43	152	100
NODE_276952_length_424_cov_1.560976_1	0.378301	7.66571	3.53543e-05	1	3.53543e-05	0.000222802	7.00494
NODE_350715_length_620_cov_1.373451_1	-0.352724	-7.66172	3.54973e-05	1	3.54973e-05	0.000222802	-6.37461
NODE_746512_length_233_cov_1.949438_1	-0.344732	-7.59712	3.79032e-05	1	3.79032e-05	0.000231421	-6.19131	A0A1C5QYM0	A0A1C5QYM0_9FIRM	Glutamate dehydrogenase	uncultured Oscillibacter sp.	876091	tr|A0A1C5QYM0|A0A1C5QYM0_9FIRM	92.2	77	6	0	1	77	129	205	3.06e-43	154	100	3	tr|A0A1C5QYM0|A0A1C5QYM0_9FIRM, tr|A0A4D7APC2|A0A4D7APC2_9FIRM, tr|A0A7X3ARW7|A0A7X3ARW7_9FIRM
NODE_2349092_length_245_cov_2.652632_1	0.371331	7.58333	3.84394e-05	1	3.84394e-05	0.000231421	7.01738
NODE_3717_length_6643_cov_4.671372_6	0.358514	7.51391	4.12697e-05	1	4.12697e-05	0.000243491	6.73991	A0A6L5Y076	A0A6L5Y076_9FIRM	ATPase	Velocimicrobium porci	2606634	tr|A0A6L5Y076|A0A6L5Y076_9FIRM	45.9	303	162	1	1	301	5	307	1.34e-75	244	93.2
NODE_1430202_length_338_cov_0.918728_1	-0.327994	-7.47528	4.29431e-05	1	4.29431e-05	0.000248397	-5.99098	A0A3A8YU47	A0A3A8YU47_9BACT	AAA_23 domain-containing protein	bacterium 1xD42-67	2320107	tr|A0A3A8YU47|A0A3A8YU47_9BACT	61.3	106	37	3	5	106	280	385	2.03e-23	103	91.1
NODE_1054466_length_500_cov_1.723596_2	-0.364508	-7.35315	4.87434e-05	1	4.87434e-05	0.000276525	-6.51265
NODE_1245987_length_359_cov_1.476974_1	-0.345708	-7.26815	5.32867e-05	1	5.32867e-05	0.000296596	-6.18387	A0A7X5EI91	A0A7X5EI91_9FIRM	Branched-chain amino acid aminotransferase (EC 2.6.1.42)	Lachnospiraceae bacterium	1898203	tr|A0A7X5EI91|A0A7X5EI91_9FIRM	100	55	0	0	1	55	287	341	4.83e-30	116	100
NODE_93_length_85626_cov_14.768800_80	-0.325686	-7.21792	5.6188e-05	1	5.6188e-05	0.000306953	-5.65534	A0A3D4XD48	A0A3D4XD48_9FIRM	Carbohydrate ABC transporter substrate-binding protein	Lachnospiraceae bacterium	1898203	tr|A0A3D4XD48|A0A3D4XD48_9FIRM	96.3	436	14	1	1	436	1	434	8.16e-296	811	100
NODE_1690_length_18757_cov_16.526040_11	0.226358	4.71322	0.00117114	2	6.8016e-05	0.000364813	4.02424	A0A7U9RDQ7	A0A7U9RDQ7_9FIRM	L-fucose isomerase (EC 5.3.1.25)	Lachnospiraceae bacterium	1898203	tr|A0A7U9RDQ7|A0A7U9RDQ7_9FIRM	100	597	0	0	1	597	1	597	0	1230	100
NODE_103_length_38258_cov_14.684711_2	0.192739	3.72591	0.00492333	3	7.24789e-05	0.000381224	3.46422	A0A4V1PUI8	A0A4V1PUI8_9BACT	Amino acid ABC transporter substrate-binding protein	bacterium 1XD8-92	2320884	tr|A0A4V1PUI8|A0A4V1PUI8_9BACT	99.8	407	1	0	1	407	1	407	1.55e-288	791	100	2	tr|A0A4V1PUI8|A0A4V1PUI8_9BACT, tr|R9JKP6|R9JKP6_9FIRM
NODE_2614_length_9376_cov_3.956121_2	-0.301903	-6.94233	7.55322e-05	1	7.55322e-05	0.000381224	-5.59286	A0A7U9SCB2	A0A7U9SCB2_9FIRM	N-acetylhexosamine 1-kinase (EC 2.7.1.162)	Lachnospiraceae bacterium	1898203	tr|A0A7U9SCB2|A0A7U9SCB2_9FIRM	100	372	0	0	1	372	1	372	7.46e-276	756	100
NODE_1096_length_27003_cov_13.435394_2	-0.319193	-6.93746	7.59342e-05	1	7.59342e-05	0.000381224	-5.72332	A0A3A8UEJ1	A0A3A8UEJ1_9BACT	TRAP transporter substrate-binding protein	bacterium 1XD21-70	2320103	tr|A0A3A8UEJ1|A0A3A8UEJ1_9BACT	92	374	30	0	1	374	1	374	8.01e-224	624	100	2	tr|A0A3A8UEJ1|A0A3A8UEJ1_9BACT, tr|A0A6N9NU79|A0A6N9NU79_9CLOT
NODE_146_length_55824_cov_14.301117_41	-0.20374	-4.65653	0.00126698	2	7.65316e-05	0.000381224	-3.6135	A0A3D4X430	A0A3D4X430_9FIRM	Peripla_BP_4 domain-containing protein	Lachnospiraceae bacterium	1898203	tr|A0A3D4X430|A0A3D4X430_9FIRM	90.4	375	36	0	1	375	38	412	2.28e-214	602	100
NODE_798729_length_579_cov_3.708015_1	0.301118	6.91311	7.79776e-05	1	7.79776e-05	0.000381224	5.28263
NODE_1656697_length_308_cov_1.517787_1	-0.360407	-6.90317	7.88294e-05	1	7.88294e-05	0.000381224	-6.6378	A0A7U9SE85	A0A7U9SE85_9FIRM	D-allose-binding periplasmic protein	Lachnospiraceae bacterium	1898203	tr|A0A7U9SE85|A0A7U9SE85_9FIRM	92.2	102	8	0	1	102	233	334	2e-53	180	100
NODE_1102058_length_460_cov_1.604938_1	0.304958	6.79159	8.91216e-05	1	8.91216e-05	0.000419119	5.54469
NODE_57_length_128647_cov_31.518975_25	-0.241919	-4.58177	0.00140646	2	8.95067e-05	0.000419119	-4.27212	A0A3A9FAH7	A0A3A9FAH7_9BACT	CARDB domain-containing protein	bacterium 1XD42-8	2320102	tr|A0A3A9FAH7|A0A3A9FAH7_9BACT	39	400	229	6	197	589	75	466	2.68e-89	296	62.6
NODE_3677_length_9021_cov_5.298349_9	-0.30153	-6.71159	9.74043e-05	1	9.74043e-05	0.000448973	-5.2729	R5A4H0	R5A4H0_9CLOT	Periplasmic binding protein	Clostridium sp. CAG:1013	1262769	tr|R5A4H0|R5A4H0_9CLOT	61	300	113	1	42	337	51	350	1.8e-128	380	87.3
NODE_69_length_110053_cov_36.937735_93	-0.324071	-6.69618	9.90949e-05	1	9.90949e-05	0.000449738	-5.61471	A0A3A9FDB9	A0A3A9FDB9_9BACT	Glutamate dehydrogenase	bacterium 1XD8-76	2320115	tr|A0A3A9FDB9|A0A3A9FDB9_9BACT	92.3	444	34	0	1	444	1	444	7.62e-301	825	100
NODE_22532_length_851_cov_2.295226_1	-0.29155	-6.67034	0.000102002	1	0.000102002	0.00045592	-5.00752	R9M6Z8	R9M6Z8_9FIRM	Uncharacterized protein	Oscillibacter sp. 1-3	1235797	tr|R9M6Z8|R9M6Z8_9FIRM	98.9	283	3	0	1	283	37	319	2.62e-196	549	100
NODE_124_length_66347_cov_34.362910_16	-0.292661	-6.6398	0.000105559	1	0.000105559	0.000464774	-5.35375	A0A351TJ32	A0A351TJ32_9FIRM	Uncharacterized protein	Lachnospiraceae bacterium	1898203	tr|A0A351TJ32|A0A351TJ32_9FIRM	62.9	170	62	1	10	179	1	169	2.13e-64	205	91.9
NODE_3085729_length_118_cov_25.968254_1	0.345731	6.57899	0.000113052	1	0.000113052	0.000485569	6.42629	F9WBA7	F9WBA7_TRYCI	WGS project CAEQ00000000 data, annotated contig 2083	Trypanosoma congolense (strain IL3000)	1068625	tr|F9WBA7|F9WBA7_TRYCI	92.3	39	3	0	1	39	334	372	1.31e-11	66.6	100
NODE_40_length_155359_cov_14.257051_91	-0.38088	-6.57491	0.000113574	1	0.000113574	0.000485569	-6.95784	A0A3A9F0R3	A0A3A9F0R3_9BACT	D-ribose pyranase (EC 5.4.99.62)	bacterium 1XD8-76	2320115	tr|A0A3A9F0R3|A0A3A9F0R3_9BACT	82.2	152	27	0	1	152	1	152	9.48e-90	267	100
NODE_678356_length_232_cov_1.209040_1	-0.289059	-6.55413	0.00011628	1	0.00011628	0.00048789	-5.19035
NODE_538958_length_527_cov_2.881356_1	0.307006	6.53577	0.00011873	1	0.00011873	0.00048789	5.59753
NODE_222718_length_336_cov_0.889680_1	-0.313237	-6.53319	0.000119078	1	0.000119078	0.00048789	-5.58089	A0A7X5IY66	A0A7X5IY66_9FIRM	Pyridine nucleotide-disulfide oxidoreductase	Lachnospiraceae bacterium	1898203	tr|A0A7X5IY66|A0A7X5IY66_9FIRM	99.1	111	1	0	1	111	402	512	9.49e-67	225	100
NODE_88924_length_438_cov_3.584856_1	-0.31244	-6.44001	0.000132454	1	0.000132454	0.00053526	-5.59181	A0A3A8ZB11	A0A3A8ZB11_9BACT	Sugar ABC transporter substrate-binding protein	bacterium 1xD42-67	2320107	tr|A0A3A8ZB11|A0A3A8ZB11_9BACT	93.8	145	9	0	1	145	67	211	6.72e-88	269	100
NODE_1701006_length_221_cov_1.156627_1	-0.277889	-6.38605	0.000140946	1	0.000140946	0.000561879	-5.01193
NODE_12_length_417279_cov_36.723393_192	-0.298491	-6.23968	0.000167123	1	0.000167123	0.000635334	-5.38228	A0A4Q5B6K2	A0A4Q5B6K2_9BIFI	Glyoxal reductase	Bifidobacterium pseudolongum subsp. globosum	1690	tr|A0A4Q5B6K2|A0A4Q5B6K2_9BIFI	100	276	0	0	1	276	1	276	7.04e-203	563	100	3	tr|A0A4Q5B6K2|A0A4Q5B6K2_9BIFI, tr|A0A395XCH1|A0A395XCH1_9BIFI, tr|A0A0A7IA99|A0A0A7IA99_9BIFI
NODE_1096167_length_489_cov_1.679724_2	0.292866	6.23408	0.000168224	1	0.000168224	0.000635334	5.31006
NODE_64804_length_490_cov_2.025287_1	-0.277897	-6.23192	0.000168652	1	0.000168652	0.000635334	-4.89881	A0A6G3M1W7	A0A6G3M1W7_9FIRM	Sugar ABC transporter substrate-binding protein	Pseudoflavonifractor sp. 60	2304576	tr|A0A6G3M1W7|A0A6G3M1W7_9FIRM	84.2	146	23	0	1	146	197	342	3.92e-82	254	100
NODE_2296796_length_249_cov_1.659794_1	0.294813	6.21621	0.000171794	1	0.000171794	0.000635334	5.27257
NODE_270_length_24449_cov_38.677585_8	-0.295534	-6.21462	0.000172116	1	0.000172116	0.000635334	-5.41595	A0A3A9APS1	A0A3A9APS1_9BIFI	3-isopropylmalate dehydrogenase (EC 1.1.1.85) (3-IPM-DH) (Beta-IPM dehydrogenase) (IMDH)	Bifidobacterium pseudolongum	1694	tr|A0A3A9APS1|A0A3A9APS1_9BIFI	100	346	0	0	1	346	1	346	9e-248	682	100	2	tr|A0A3A9APS1|A0A3A9APS1_9BIFI, tr|A0A2N3R5N3|A0A2N3R5N3_9BIFI
NODE_346141_length_227_cov_1.116279_1	-0.26968	-6.21374	0.000172294	1	0.000172294	0.000635334	-4.79607	A0A1Q6RDJ5	A0A1Q6RDJ5_9FIRM	60 kDa chaperonin (GroEL protein) (Protein Cpn60)	Oscillibacter sp. 57_20	1897011	tr|A0A1Q6RDJ5|A0A1Q6RDJ5_9FIRM	92	75	6	0	1	75	387	461	1.73e-34	132	100
NODE_695021_length_619_cov_2.588652_2	-0.268657	-6.16459	0.000182576	1	0.000182576	0.000664936	-4.6753	A0A081P3W8	A0A081P3W8_9BACL	Carrier domain-containing protein	Paenibacillus tyrfis	1501230	tr|A0A081P3W8|A0A081P3W8_9BACL	35.1	77	48	1	1	77	1	75	4e-08	55.5	92.8
NODE_33856_length_868_cov_1.458795_1	-0.324799	-6.15042	0.000185665	1	0.000185665	0.00066794	-5.85973	A0A7X4Z7C6	A0A7X4Z7C6_9FIRM	Glycoside hydrolase	Lachnospiraceae bacterium	1898203	tr|A0A7X4Z7C6|A0A7X4Z7C6_9FIRM	61.7	290	110	1	1	289	841	1130	1.04e-97	320	100
NODE_24_length_224501_cov_34.530658_50	-0.199898	-4.2096	0.00239431	2	0.000198751	0.000706403	-3.5525	A0A4Q5AUC2	A0A4Q5AUC2_9BIFI	1,4-alpha-glucan branching enzyme GlgB (EC 2.4.1.18) (1,4-alpha-D-glucan:1,4-alpha-D-glucan 6-glucosyl-transferase) (Alpha-(1->4)-glucan branching enzyme) (Glycogen branching enzyme) (BE)	Bifidobacterium pseudolongum subsp. globosum	1690	tr|A0A4Q5AUC2|A0A4Q5AUC2_9BIFI	99.9	750	1	0	1	750	1	750	0	1570	100	2	tr|A0A4Q5AUC2|A0A4Q5AUC2_9BIFI, tr|A0A3A9A6P5|A0A3A9A6P5_9BIFI
NODE_594337_length_242_cov_1.026738_1	-0.263142	-6.00468	0.000220945	1	0.000220945	0.000759777	-4.76264
NODE_1196675_length_464_cov_2.200489_1	-0.276243	-6.00459	0.000220968	1	0.000220968	0.000759777	-4.97704
NODE_2709186_length_240_cov_1.037838_1	0.27025	6.00261	0.000221494	1	0.000221494	0.000759777	4.95876
NODE_504724_length_713_cov_1.840426_1	-0.301777	-5.94997	0.000236024	1	0.000236024	0.00080031	-5.43447	A0A355FZX4	A0A355FZX4_9FIRM	Formate--tetrahydrofolate ligase (EC 6.3.4.3) (Formyltetrahydrofolate synthetase) (FHS) (FTHFS)	Oscillospiraceae bacterium	2485925	tr|A0A355FZX4|A0A355FZX4_9FIRM	85.1	195	29	0	3	197	2	196	2.63e-112	340	99
NODE_42_length_62050_cov_15.674877_23	0.259853	5.90219	0.000250112	1	0.000250112	0.000838442	4.65074	R9JFF4	R9JFF4_9FIRM	4-hydroxy-tetrahydrodipicolinate synthase (HTPA synthase) (EC 4.3.3.7)	Lachnospiraceae bacterium 28-4	397287	tr|R9JFF4|R9JFF4_9FIRM	100	295	0	0	1	295	1	295	4.43e-211	585	100
sp|E9Q7P9|CDHR2_MOUSE	0.112654	2.58001	0.0302374	5	0.000264072	0.000875296	3.23156	E9Q7P9	CDHR2_MOUSE	Cadherin-related family member 2	Mus musculus (Mouse)	10090
NODE_2382700_length_243_cov_2.042553_1	-0.25446	-5.83925	0.000270083	1	0.000270083	0.000885273	-4.42221	D2JW98	D2JW98_9BACT	Formate--tetrahydrofolate ligase (EC 6.3.4.3) (Fragment)	uncultured rumen bacterium	136703	tr|D2JW98|D2JW98_9BACT	93.8	81	5	0	1	81	168	248	2.03e-45	155	100
NODE_2765994_length_245_cov_1.010526_1	0.30192	5.79796	0.000284128	1	0.000284128	0.000921075	5.46687	R6GPX2	R6GPX2_9FIRM	Glutamine--tRNA ligase	Firmicutes bacterium CAG:552	1263029	tr|R6GPX2|R6GPX2_9FIRM	79	81	17	0	1	81	233	313	5.54e-42	152	100
NODE_255356_length_241_cov_2.064516_1	-0.312281	-5.77265	0.000293129	1	0.000293129	0.000939923	-5.58285	A0A1C5P1I4	A0A1C5P1I4_9FIRM	V-type sodium pump subunit C	uncultured Oscillibacter sp.	876091	tr|A0A1C5P1I4|A0A1C5P1I4_9FIRM	73.8	80	21	0	1	80	112	191	6.21e-30	117	100	2	tr|A0A1C5P1I4|A0A1C5P1I4_9FIRM, tr|U2PWG2|U2PWG2_9FIRM
NODE_3064788_length_212_cov_1.783439_1	0.249079	5.73718	0.000306266	1	0.000306266	0.000971488	4.58139
NODE_220_length_34293_cov_52.307728_11	-0.189513	-3.97689	0.00337323	2	0.000332259	0.00104273	-3.42218	A0A4Q5BD97	A0A4Q5BD97_9BIFI	4-alpha-glucanotransferase (EC 2.4.1.25) (Amylomaltase) (Disproportionating enzyme)	Bifidobacterium pseudolongum subsp. globosum	1690	tr|A0A4Q5BD97|A0A4Q5BD97_9BIFI	99.2	737	6	0	1	737	1	737	0	1476	100
NODE_1296652_length_356_cov_1.578073_1	-0.246962	-5.63959	0.000345836	1	0.000345836	0.00107391	-4.35202	A0A1Q6QM09	A0A1Q6QM09_9FIRM	DUF3502 domain-containing protein	Firmicutes bacterium CAG:137_57_8	1897029	tr|A0A1Q6QM09|A0A1Q6QM09_9FIRM	53.4	103	47	1	1	103	122	223	1.25e-23	99.8	98.1
NODE_2397391_length_242_cov_1.957219_1	-0.244132	-5.59224	0.000367011	1	0.000367011	0.00112779	-4.4552
NODE_1791979_length_354_cov_2.157191_1	-0.325801	-5.56239	0.000381078	1	0.000381078	0.00115573	-5.95246
NODE_1635681_length_311_cov_0.882812_1	0.279619	5.55647	0.000383939	1	0.000383939	0.00115573	5.02742
NODE_2092701_length_264_cov_2.296651_1	-0.273581	-5.53246	0.000395776	1	0.000395776	0.00117815	-4.8183	A0A355YLV3	A0A355YLV3_9FIRM	Sucrose-6-phosphate hydrolase (Fragment)	Lachnospiraceae bacterium	1898203	tr|A0A355YLV3|A0A355YLV3_9FIRM	80.2	86	17	0	3	88	253	338	2.01e-41	149	97.7
NODE_2258032_length_252_cov_0.974619_2	0.31131	5.52532	0.000399372	1	0.000399372	0.00117815	5.69677	A0A4Q2BN97	A0A4Q2BN97_9BACT	3-isopropylmalate dehydrogenase (EC 1.1.1.85) (3-IPM-DH) (Beta-IPM dehydrogenase) (IMDH)	bacterium 1XD8-92	2320884	tr|A0A4Q2BN97|A0A4Q2BN97_9BACT	100	41	0	0	1	41	321	361	6.75e-18	84	100
NODE_592973_length_665_cov_2.459016_1	-0.242374	-5.4818	0.000422077	1	0.000422077	0.0012328	-4.2616
NODE_1026_length_28395_cov_7.872336_5	0.244446	5.46001	0.000433962	1	0.000433962	0.00125509	4.20467	A0A3A9DC66	A0A3A9DC66_9BACT	Uncharacterized protein	bacterium D16-50	2320112	tr|A0A3A9DC66|A0A3A9DC66_9BACT	95.8	857	34	1	1	855	1	857	0	1634	100
NODE_4_length_617060_cov_345.550545_115	0.239952	5.44456	0.000442617	1	0.000442617	0.00126572	4.27305	A0A3D4G9W0	A0A3D4G9W0_9BURK	DUF262 domain-containing protein	Sutterellaceae bacterium	2026794	tr|A0A3D4G9W0|A0A3D4G9W0_9BURK	72.3	600	166	0	1	600	1	600	0	902	100
NODE_111186_length_404_cov_3.134670_2	-0.253241	-5.43822	0.000446222	1	0.000446222	0.00126572	-4.61943	R9MBE8	R9MBE8_9FIRM	Uncharacterized protein	Oscillibacter sp. 1-3	1235797	tr|R9MBE8|R9MBE8_9FIRM	100	43	0	0	1	43	239	281	1.17e-18	85.1	100
NODE_812_length_33822_cov_6.741434_37	-0.260594	-5.40069	0.000468215	1	0.000468215	0.00131546	-4.65945	A0A1C5NUR5	A0A1C5NUR5_9FIRM	HTH-type transcriptional regulator immR	uncultured Oscillibacter sp.	876091	tr|A0A1C5NUR5|A0A1C5NUR5_9FIRM	56.3	64	28	0	1	64	1	64	2.74e-14	72.8	46.7
NODE_144_length_58082_cov_15.232978_37	-0.23709	-5.39111	0.000474016	1	0.000474016	0.0013192	-4.33854	A0A2S4GJT5	A0A2S4GJT5_9FIRM	D-lyxose/D-mannose family sugar isomerase	Blautia producta	33035	tr|A0A2S4GJT5|A0A2S4GJT5_9FIRM	81	226	43	0	1	226	1	226	2.25e-138	396	100
NODE_59_length_124764_cov_27.570993_16	-0.24316	-5.34371	0.00050389	1	0.00050389	0.00138923	-4.37613	A0A4Q2B589	A0A4Q2B589_9BACT	Arabinose isomerase	bacterium 1XD8-92	2320884	tr|A0A4Q2B589|A0A4Q2B589_9BACT	97.9	472	10	0	1	472	1	472	0	936	100
NODE_117765_length_1064_cov_3.125867_1	-0.297624	-5.32886	0.00051366	1	0.00051366	0.0013982	-5.43699	Q7R856	Q7R856_PLAYO	Uncharacterized protein	Plasmodium yoelii yoelii	73239	tr|Q7R856|Q7R856_PLAYO	73.3	30	8	0	1	30	113	142	1.18e-08	56.2	81.1
NODE_100_length_80732_cov_39.012519_68	-0.243549	-5.32443	0.000516621	1	0.000516621	0.0013982	-4.48928	A0A351TPX1	A0A351TPX1_9FIRM	DUF3666 domain-containing protein	Lachnospiraceae bacterium	1898203	tr|A0A351TPX1|A0A351TPX1_9FIRM	86.1	208	29	0	1	208	1	208	1.66e-128	370	98.6
NODE_127253_length_854_cov_1.819775_1	-0.176841	-3.76656	0.00462817	2	0.000533777	0.00143149	-3.13448	A0A1I5UJ09	A0A1I5UJ09_9FIRM	5'-nucleotidase	Oscillibacter sp. PC13	1855299	tr|A0A1I5UJ09|A0A1I5UJ09_9FIRM	70.2	292	78	4	1	284	107	397	1.46e-124	381	100
NODE_378946_length_603_cov_1.839416_1	0.278195	5.28187	0.000545966	1	0.000545966	0.00145099	5.02119	A0A7U9QUJ8	A0A7U9QUJ8_9FIRM	Leu/Ile/Val-binding protein	Lachnospiraceae bacterium	1898203	tr|A0A7U9QUJ8|A0A7U9QUJ8_9FIRM	94.9	178	9	0	1	178	233	410	1.56e-113	338	100
NODE_2272611_length_251_cov_1.224490_1	-0.289408	-5.2422	0.000574956	1	0.000574956	0.00151439	-5.11993	A0A3D1H9C6	A0A3D1H9C6_9FIRM	Pyruvate, orthophosphate dikinase (EC 2.7.9.1) (Pyruvate, phosphate dikinase) (Fragment)	Oscillospiraceae bacterium	2485925	tr|A0A3D1H9C6|A0A3D1H9C6_9FIRM	94	83	5	0	1	83	4	86	1.84e-48	159	100
NODE_233680_length_239_cov_0.994565_1	0.245575	5.19779	0.000609406	1	0.000609406	0.00159093	4.3589	A0A3A8TUE1	A0A3A8TUE1_9BACT	Sugar ABC transporter substrate-binding protein	bacterium 1XD21-70	2320103	tr|A0A3A8TUE1|A0A3A8TUE1_9BACT	97.5	79	2	0	1	79	187	265	9.7e-43	150	100	2	tr|A0A3A8TUE1|A0A3A8TUE1_9BACT, tr|A0A6N9NW65|A0A6N9NW65_9CLOT
NODE_196417_length_352_cov_1.292929_1	0.230939	5.10754	0.000686486	1	0.000686486	0.00177643	4.00734	A0A1M7IRW9	A0A1M7IRW9_9FIRM	NAD_synthase domain-containing protein	Caldanaerovirga acetigignens	447595	tr|A0A1M7IRW9|A0A1M7IRW9_9FIRM	67.5	117	38	0	1	117	107	223	7.24e-47	161	100
NODE_487654_length_355_cov_1.280000_1	-0.230865	-5.07349	0.000718258	1	0.000718258	0.00184249	-4.08457
NODE_25910_length_1502_cov_1.716655_1	-0.258101	-5.03852	0.000752542	1	0.000752542	0.00191302	-4.98555
NODE_512822_length_349_cov_1.571429_2	-0.222746	-5.0324	0.000758722	1	0.000758722	0.00191302	-3.93027
NODE_2876648_length_211_cov_2.448718_1	-0.237267	-5.01717	0.000774345	1	0.000774345	0.00193586	-4.285	A0A7X5EJ90	A0A7X5EJ90_9FIRM	LacI family transcriptional regulator	Lachnospiraceae bacterium	1898203	tr|A0A7X5EJ90|A0A7X5EJ90_9FIRM	88.6	70	8	0	1	70	104	173	3.46e-31	121	100
NODE_331268_length_839_cov_2.011480_1	-0.219633	-4.97784	0.000816314	1	0.000816314	0.00202364	-3.8284
NODE_1876737_length_210_cov_0.612903_1	-0.231248	-4.94735	0.000850539	1	0.000850539	0.00208734	-4.09
NODE_188745_length_260_cov_0.936585_1	0.231569	4.94247	0.000856165	1	0.000856165	0.00208734	4.14566	A0A176U5P7	A0A176U5P7_9FIRM	ABC transporter, substrate-binding protein, family 5 (Fragment)	Clostridiales bacterium KLE1615	1715004	tr|A0A176U5P7|A0A176U5P7_9FIRM	56.3	87	36	2	1	86	148	233	2.98e-20	92.8	100
NODE_905332_length_281_cov_1.787611_1	-0.243123	-4.86886	0.000945972	1	0.000945972	0.00228739	-4.18384
NODE_202_length_38951_cov_23.099753_19	-0.162349	-3.49714	0.00699932	2	0.000992015	0.00236916	-2.81456	A0A3N2NNH6	A0A3N2NNH6_9BACT	Pyrophosphate--fructose 6-phosphate 1-phosphotransferase (EC 2.7.1.90) (6-phosphofructokinase, pyrophosphate dependent) (PPi-dependent phosphofructokinase) (PPi-PFK) (Pyrophosphate-dependent 6-phosphofructose-1-kinase)	Muribaculaceae bacterium Isolate-114 (HZI)	2486475	tr|A0A3N2NNH6|A0A3N2NNH6_9BACT	100	551	0	0	1	551	1	551	0	1099	100
NODE_1126875_length_260_cov_1.873171_1	0.242246	4.83117	0.00099585	1	0.00099585	0.00236916	4.34008
NODE_2021959_length_323_cov_0.694030_1	-0.179426	-3.48741	0.00710586	2	0.00101472	0.00239474	-3.08442	C4N9B3	C4N9B3_9BACT	60 kDa chaperonin (Fragment)	uncultured bacterium	77133	tr|C4N9B3|C4N9B3_9BACT	92	87	7	0	21	107	27	113	2.15e-46	156	81.3
NODE_148_length_26664_cov_17.077831_1	-0.293072	-4.80791	0.00102804	1	0.00102804	0.00240693	-5.1954	A0A4Q2B1S8	A0A4Q2B1S8_9BACT	Uncharacterized protein	bacterium 1XD8-92	2320884	tr|A0A4Q2B1S8|A0A4Q2B1S8_9BACT	100	72	0	0	1	72	1	72	1.03e-42	142	100	2	tr|A0A4Q2B1S8|A0A4Q2B1S8_9BACT, tr|R9J536|R9J536_9FIRM
NODE_1031385_length_268_cov_1.352113_1	0.23926	4.79661	0.00104409	1	0.00104409	0.00242525	4.26853	A0A3A9EW77	A0A3A9EW77_9BACT	SH3 domain-containing protein	bacterium 1XD8-76	2320115	tr|A0A3A9EW77|A0A3A9EW77_9BACT	75	88	22	0	1	88	185	272	9.93e-39	143	100
NODE_5_length_528796_cov_554.483134_310	-0.218314	-4.74855	0.0011154	1	0.0011154	0.00257065	-3.90352	A0A6A1CA26	A0A6A1CA26_BACOV	Rubrerythrin family protein	Bacteroides ovatus	28116	tr|A0A6A1CA26|A0A6A1CA26_BACOV	100	192	0	0	1	192	1	192	3.81e-138	392	100	8	tr|A0A6A1CA26|A0A6A1CA26_BACOV, tr|A0A0P0FUT1|A0A0P0FUT1_BACT4, tr|Q8A2X3|Q8A2X3_BACTN, tr|R7KWL1|R7KWL1_9BACE, tr|D7IH63|D7IH63_9BACE, tr|A0A372UR92|A0A372UR92_9BACE, tr|A0A1H8CEX2|A0A1H8CEX2_9BACE, tr|R9H7C1|R9H7C1_BACT4
NODE_254237_length_691_cov_1.176101_1	0.207783	4.71541	0.00116761	1	0.00116761	0.00267012	3.56682
NODE_1179582_length_256_cov_1.432836_1	0.204739	4.69216	0.0012058	1	0.0012058	0.00273625	3.5498	A0A0G2K683	A0A0G2K683_RAT	DUF1725 domain-containing protein	Rattus norvegicus (Rat)	10116	tr|A0A0G2K683|A0A0G2K683_RAT	63.2	68	24	1	2	69	285	351	1.09e-19	90.5	91.9
NODE_70919_length_474_cov_1.439141_1	-0.210018	-4.67892	0.00122815	1	0.00122815	0.00276569	-3.7223	A0A1K1NJ92	A0A1K1NJ92_RUMFL	Sirohydrochlorin cobaltochelatase	Ruminococcus flavefaciens	1265	tr|A0A1K1NJ92|A0A1K1NJ92_RUMFL	83.5	97	16	0	62	158	70	166	1.13e-47	167	61.4
sp|Q3TTY5|K22E_MOUSE	-0.189553	-3.37484	0.00846978	2	0.00131993	0.00294984	-3.30361	Q3TTY5	K22E_MOUSE	Keratin, type II cytoskeletal 2 epidermal (Cytokeratin-2e) (CK-2e) (Epithelial keratin-2e) (Keratin-2 epidermis) (Keratin-2e) (K2e) (Type-II keratin Kb2)	Mus musculus (Mouse)	10090
NODE_8596_length_1984_cov_3.481597_2	-0.216208	-4.56914	0.00143161	1	0.00143161	0.00317537	-3.79928	A0A373VRJ6	A0A373VRJ6_9FIRM	ATP-grasp domain-containing protein	Eubacterium sp. AF17-7	2293105	tr|A0A373VRJ6|A0A373VRJ6_9FIRM	31.3	480	286	16	27	481	3	463	5.24e-55	206	92.5
NODE_8725_length_2842_cov_14.809473_5	0.267564	4.53887	0.00149387	1	0.00149387	0.00328874	4.93653	R9J9I6	R9J9I6_9FIRM	Uncharacterized protein	Lachnospiraceae bacterium A4	397291	tr|R9J9I6|R9J9I6_9FIRM	96.9	32	1	0	1	32	41	72	3.49e-12	63.2	100
NODE_76278_length_457_cov_2.388060_1	0.246903	4.44931	0.00169574	1	0.00169574	0.00370551	4.21066	A0A395Y9T6	A0A395Y9T6_9FIRM	Autoinducer 2 ABC transporter substrate-binding protein	Dorea sp. AM58-8	2292346	tr|A0A395Y9T6|A0A395Y9T6_9FIRM	81	142	24	2	3	141	200	341	3.62e-68	218	98.6
NODE_842_length_13569_cov_63.198609_6	-0.209675	-4.42889	0.00174574	1	0.00174574	0.00378672	-3.87701	A0A1U7NLB6	A0A1U7NLB6_9FIRM	Glucose-6-phosphate isomerase (GPI) (EC 5.3.1.9) (Phosphoglucose isomerase) (PGI) (Phosphohexose isomerase) (PHI)	Dubosiella newyorkensis	1862672	tr|A0A1U7NLB6|A0A1U7NLB6_9FIRM	99.5	423	2	0	1	423	1	423	4.49e-312	852	100
NODE_111_length_69898_cov_49.514268_29	-0.255028	-4.41968	0.00176881	1	0.00176881	0.00380876	-4.76929	A0A2N3QXG7	A0A2N3QXG7_9BIFI	Nucleoside hydrolase	Bifidobacterium pseudolongum subsp. globosum	1690	tr|A0A2N3QXG7|A0A2N3QXG7_9BIFI	99.7	318	1	0	1	318	1	318	2.75e-212	590	100
NODE_841681_length_441_cov_1.790155_1	-0.208018	-4.36749	0.00190587	1	0.00190587	0.00405416	-3.6969	R9MBE8	R9MBE8_9FIRM	Uncharacterized protein	Oscillibacter sp. 1-3	1235797	tr|R9MBE8|R9MBE8_9FIRM	98.6	147	2	0	1	147	105	251	6.93e-94	282	100
NODE_9467_length_1514_cov_3.630569_1	-0.195873	-4.36588	0.00191027	1	0.00191027	0.00405416	-3.39016	R9M610	R9M610_9FIRM	Uncharacterized protein	Oscillibacter sp. 1-3	1235797	tr|R9M610|R9M610_9FIRM	100	293	0	0	1	293	1	293	9.78e-189	557	100
NODE_12_length_417279_cov_36.723393_147	-0.192158	-4.35804	0.00193187	1	0.00193187	0.00407073	-3.48062	A0A2N3QIR0	A0A2N3QIR0_9BIFI	Argininosuccinate synthase (EC 6.3.4.5) (Citrulline--aspartate ligase)	Bifidobacterium pseudolongum subsp. globosum	1690	tr|A0A2N3QIR0|A0A2N3QIR0_9BIFI	100	412	0	0	1	412	1	412	3.09e-302	826	100	3	tr|A0A2N3QIR0|A0A2N3QIR0_9BIFI, tr|A0A248X885|A0A248X885_9BIFI, tr|A0A4Q5A9U2|A0A4Q5A9U2_9BIFI
NODE_1160415_length_378_cov_2.133127_1	-0.205944	-4.30848	0.00207465	1	0.00207465	0.00434057	-3.77816	A0A0V1DLS2	A0A0V1DLS2_TRIPS	Uncharacterized protein (Fragment)	Trichinella pseudospiralis (Parasitic roundworm)	6337	tr|A0A0V1DLS2|A0A0V1DLS2_TRIPS	63.4	41	12	1	13	50	5	45	7.16e-07	50.4	66.7
NODE_936124_length_155_cov_5.360000_1	-0.190739	-4.29531	0.00211444	1	0.00211444	0.00437005	-3.34654	V2XZW9	V2XZW9_9FIRM	UDP-glucose 4-epimerase (EC 5.1.3.2)	Firmicutes bacterium ASF500	1378168	tr|V2XZW9|V2XZW9_9FIRM	96.1	51	2	0	1	51	138	188	7.04e-26	105	100
NODE_2999684_length_226_cov_1.631579_1	0.216055	4.29403	0.00211836	1	0.00211836	0.00437005	3.84107	A0A7L2J3Z1	A0A7L2J3Z1_CINMU	CALM protein (Fragment)	Cinclus mexicanus (American dipper)	161649	tr|A0A7L2J3Z1|A0A7L2J3Z1_CINMU	97.7	44	1	0	1	44	8	51	1.26e-22	92	75.9
NODE_833370_length_291_cov_2.033898_1	-0.195558	-4.24541	0.00227284	1	0.00227284	0.00465616	-3.37615	A0A7X2P6F6	A0A7X2P6F6_9FIRM	SDR family oxidoreductase	Oliverpabstia intestinalis	2606633	tr|A0A7X2P6F6|A0A7X2P6F6_9FIRM	80.2	96	18	1	1	96	114	208	2.26e-44	153	100
NODE_3_length_629679_cov_503.153587_84	-0.226064	-4.23413	0.00231037	1	0.00231037	0.00469971	-3.84801	C6ILX6	C6ILX6_BACT4	DJ-1 family protein (DJ-1/PfpI family protein)	Bacteroides thetaiotaomicron	818	tr|C6ILX6|C6ILX6_BACT4	100	183	0	0	1	183	1	183	1.57e-128	367	100
NODE_1581841_length_368_cov_1.840256_1	-0.236438	-4.22951	0.00232596	1	0.00232596	0.00469971	-4.26923
NODE_603540_length_503_cov_3.180804_2	-0.229607	-4.22282	0.0023487	1	0.0023487	0.00471338	-4.23124
NODE_431863_length_265_cov_1.338095_1	0.199468	4.17399	0.00252198	1	0.00252198	0.00502693	3.71496
NODE_2256013_length_252_cov_1.512690_1	-0.194076	-4.16934	0.00253921	1	0.00253921	0.00502729	-3.41461
NODE_7736_length_3176_cov_3.322333_1	0.201246	4.16113	0.00256989	1	0.00256989	0.00505411	3.71545	A0A351TFN4	A0A351TFN4_9FIRM	ABC transporter substrate-binding protein	Lachnospiraceae bacterium	1898203	tr|A0A351TFN4|A0A351TFN4_9FIRM	90.4	73	7	0	1	73	495	567	1.02e-34	133	100
NODE_1959136_length_315_cov_1.846154_1	-0.263706	-4.15169	0.00260564	1	0.00260564	0.0050905	-4.8893	A0A3A9FRK5	A0A3A9FRK5_9BACT	Sugar ABC transporter substrate-binding protein	bacterium 1XD42-8	2320102	tr|A0A3A9FRK5|A0A3A9FRK5_9BACT	80	105	21	0	1	105	155	259	5.81e-53	179	100
NODE_24_length_224501_cov_34.530658_29	-0.190536	-3.06323	0.013868	2	0.00276093	0.00535838	-3.52124	A0A2N3R4N2	A0A2N3R4N2_9BIFI	Enolase (EC 4.2.1.11) (2-phospho-D-glycerate hydro-lyase) (2-phosphoglycerate dehydratase)	Bifidobacterium pseudolongum subsp. globosum	1690	tr|A0A2N3R4N2|A0A2N3R4N2_9BIFI	99.8	430	1	0	1	430	1	430	7.77e-312	852	100	3	tr|A0A2N3R4N2|A0A2N3R4N2_9BIFI, tr|A0A3A9AIC5|A0A3A9AIC5_9BIFI, tr|A0A0A7I877|A0A0A7I877_9BIFI
NODE_1017061_length_481_cov_1.500000_1	-0.19397	-4.03193	0.00310841	1	0.00310841	0.00599334	-3.31351
NODE_7567_length_990_cov_2.365775_1	-0.309022	-4.01822	0.00317227	1	0.00317227	0.00606237	-5.81585	A0A358PXJ6	A0A358PXJ6_9FIRM	Terminase large subunit (Fragment)	Desulfosporosinus sp.	157907	tr|A0A358PXJ6|A0A358PXJ6_9FIRM	64.8	108	38	0	1	108	54	161	1.16e-45	155	85
NODE_80236_length_318_cov_1.467681_1	-0.210198	-4.01545	0.00318531	1	0.00318531	0.00606237	-3.63995
NODE_2652_length_3742_cov_4.503390_1	-0.259253	-3.97698	0.00337278	1	0.00337278	0.00637801	-4.87427	R9NFH2	R9NFH2_9FIRM	Uncharacterized protein	Dorea sp. 5-2	1235798	tr|R9NFH2|R9NFH2_9FIRM	78.3	771	161	1	37	807	1	765	0	1273	90.3
NODE_72585_length_581_cov_2.547529_1	0.200452	3.96195	0.00344919	1	0.00344919	0.00648097	3.51628	A0A173T7H3	A0A173T7H3_9FIRM	Maltose ABC transporter periplasmic protein	Roseburia faecis	301302	tr|A0A173T7H3|A0A173T7H3_9FIRM	80.4	153	30	0	1	153	309	461	8.85e-83	260	100
NODE_624254_length_650_cov_2.759664_1	0.252049	3.95122	0.00350488	1	0.00350488	0.00654393	4.56794
NODE_2876360_length_211_cov_2.461538_1	-0.185611	-3.93903	0.00356926	1	0.00356926	0.00662221	-3.25071	A0A1C7GTH3	A0A1C7GTH3_9FIRM	60 kDa chaperonin (GroEL protein) (Protein Cpn60)	Hungateiclostridiaceae bacterium KB18	1834198	tr|A0A1C7GTH3|A0A1C7GTH3_9FIRM	100	70	0	0	1	70	212	281	1.96e-36	137	100	2	tr|A0A1C7GTH3|A0A1C7GTH3_9FIRM, tr|A0A1Z2XTB3|A0A1Z2XTB3_9FIRM
NODE_75273_length_464_cov_1.545232_2	-0.284361	-3.92717	0.00363316	1	0.00363316	0.00669864	-5.17261	A0A7J0B7W3	A0A7J0B7W3_9BACT	Secretory immunoglobulin A-binding protein EsiB	Muribaculaceae bacterium	2498093	tr|A0A7J0B7W3|A0A7J0B7W3_9BACT	65.5	84	29	0	17	100	199	282	2.52e-27	110	83.2
NODE_53070_length_789_cov_3.461853_3	-0.130919	-2.93926	0.0169151	2	0.00371574	0.00680835	-2.34676	A0A4S2F8C4	A0A4S2F8C4_9FIRM	Glyceraldehyde-3-phosphate dehydrogenase (EC 1.2.1.-)	Erysipelotrichaceae bacterium	2049044	tr|A0A4S2F8C4|A0A4S2F8C4_9FIRM	100	72	0	0	1	72	267	338	8.13e-43	150	100
NODE_8463_length_1634_cov_2.790374_2	-0.174357	-3.90719	0.00374349	1	0.00374349	0.00681685	-3.10176	A0A417M027	A0A417M027_9CLOT	C4-dicarboxylate ABC transporter substrate-binding protein	Clostridium sp. TM06-18	2293054	tr|A0A417M027|A0A417M027_9CLOT	82.7	369	49	1	1	354	1	369	5.05e-216	603	100
NODE_263721_length_239_cov_1.565217_1	-0.16929	-3.86619	0.00398125	1	0.00398125	0.00719882	-2.87398	Q8KVF8	Q8KVF8_9BACT	60 kDa chaperonin (Fragment)	uncultured pig faeces bacterium	190966	tr|Q8KVF8|Q8KVF8_9BACT	89.3	56	6	0	1	56	123	178	1.98e-21	90.9	100
NODE_1802108_length_353_cov_1.221477_1	-0.18384	-3.86273	0.00400206	1	0.00400206	0.00719882	-3.21708	A0A6G3LX75	A0A6G3LX75_9FIRM	DUF3798 domain-containing protein	Pseudoflavonifractor sp. 60	2304576	tr|A0A6G3LX75|A0A6G3LX75_9FIRM	94	117	7	0	1	117	108	224	4.64e-72	230	100
NODE_1798376_length_292_cov_1.113924_1	-0.18937	-3.81945	0.00427195	1	0.00427195	0.00763773	-3.34535
NODE_2054766_length_267_cov_1.811321_1	-0.206494	-3.79346	0.00444322	1	0.00444322	0.00789608	-3.48842
sp|P12787|COX5A_MOUSE	0.178698	3.77292	0.00458376	1	0.00458376	0.00808406	2.99156	P12787	COX5A_MOUSE	Cytochrome c oxidase subunit 5A, mitochondrial (Cytochrome c oxidase polypeptide Va)	Mus musculus (Mouse)	10090													2	sp|P12787|COX5A_MOUSE, tr|A0A6P5Q501|A0A6P5Q501_MUSCR
NODE_70_length_110019_cov_15.608617_22	-0.168164	-3.77004	0.00460381	1	0.00460381	0.00808406	-2.88268	R9MUN1	R9MUN1_9FIRM	60 kDa chaperonin (GroEL protein) (Protein Cpn60)	Lachnospiraceae bacterium 10-1	1235800	tr|R9MUN1|R9MUN1_9FIRM	87.2	541	68	1	1	541	1	540	0	880	100
NODE_1648180_length_358_cov_1.584158_2	-0.18158	-3.76102	0.00466728	1	0.00466728	0.00814702	-3.11449
NODE_155_length_52976_cov_14.611837_4	-0.192215	-3.75064	0.0047415	1	0.0047415	0.00822789	-3.37281	A0A3D4XCC0	A0A3D4XCC0_9FIRM	Rhamnulokinase	Lachnospiraceae bacterium	1898203	tr|A0A3D4XCC0|A0A3D4XCC0_9FIRM	93.7	491	31	0	1	491	1	491	0	931	100
NODE_2876286_length_211_cov_3.282051_1	-0.242304	-3.73798	0.00483368	1	0.00483368	0.00833881	-4.50982	A0A658S4U7	A0A658S4U7_CHLAO	L1 transposable element	Chlamydia abortus (Chlamydophila abortus)	83555	tr|A0A658S4U7|A0A658S4U7_CHLAO	57.5	80	16	2	9	70	1	80	1.86e-14	75.1	88.6
NODE_740168_length_225_cov_1.794118_1	0.16961	3.71839	0.00498005	1	0.00498005	0.00854136	3.06893	A0A0V1K250	A0A0V1K250_9BILA	Uncharacterized protein	Trichinella nativa	6335	tr|A0A0V1K250|A0A0V1K250_9BILA	77.8	27	6	0	12	38	5	31	1.41e-05	45.8	71.1
NODE_269018_length_679_cov_1.200321_1	-0.258807	-3.69992	0.00512234	1	0.00512234	0.00873463	-4.77894
NODE_2230561_length_254_cov_0.964824_1	-0.175127	-3.64711	0.00555348	1	0.00555348	0.00941538	-2.96347	A0A3D5ESG6	A0A3D5ESG6_9FIRM	Polyribonucleotide nucleotidyltransferase (Fragment)	Oscillibacter sp.	1945593	tr|A0A3D5ESG6|A0A3D5ESG6_9FIRM	91	78	7	0	7	84	1	78	1.37e-44	150	92.9
NODE_42751_length_968_cov_2.711939_1	0.205575	3.63371	0.00566883	1	0.00566883	0.00955603	3.70547	A0A3A9DC66	A0A3A9DC66_9BACT	Uncharacterized protein	bacterium D16-50	2320112	tr|A0A3A9DC66|A0A3A9DC66_9BACT	88.7	159	18	0	1	159	641	799	6.15e-94	299	100
NODE_140_length_58729_cov_15.400382_47	-0.225129	-3.62914	0.00570876	1	0.00570876	0.00955982	-3.93527	A0A3D4XDC3	A0A3D4XDC3_9FIRM	CO-methylating acetyl-CoA synthase (EC 2.3.1.169)	Lachnospiraceae bacterium	1898203	tr|A0A3D4XDC3|A0A3D4XDC3_9FIRM	98.9	707	8	0	1	707	1	707	0	1402	100
NODE_2386257_length_243_cov_1.414894_1	-0.167967	-3.62574	0.00573865	1	0.00573865	0.00955982	-2.97703	A0A1I5S0P9	A0A1I5S0P9_9FIRM	60 kDa chaperonin (GroEL protein) (Protein Cpn60)	Oscillibacter sp. PC13	1855299	tr|A0A1I5S0P9|A0A1I5S0P9_9FIRM	98.8	80	1	0	1	80	330	409	2.95e-40	148	100
NODE_101703_length_374_cov_1.902821_1	-0.216619	-3.62238	0.0057683	1	0.0057683	0.00955982	-3.96806	R9N9Z1	R9N9Z1_9FIRM	Uncharacterized protein	Dorea sp. 5-2	1235798	tr|R9N9Z1|R9N9Z1_9FIRM	94.4	124	7	0	1	124	301	424	1.15e-70	238	100
NODE_185540_length_760_cov_2.272340_1	-0.178854	-3.60584	0.00591696	1	0.00591696	0.00975142	-3.08756
NODE_12302_length_734_cov_1.755523_1	0.159914	3.55161	0.00643298	1	0.00643298	0.0105004	2.85244	A0A2G6NA57	A0A2G6NA57_9DELT	Uncharacterized protein	Deltaproteobacteria bacterium	2026735	tr|A0A2G6NA57|A0A2G6NA57_9DELT	27.6	174	120	3	21	190	84	255	1.42e-11	73.2	87.6
NODE_309934_length_220_cov_1.418182_1	-0.171032	-3.55064	0.00644265	1	0.00644265	0.0105004	-2.9702	A0A1U7NP45	A0A1U7NP45_9FIRM	Phosphate acetyltransferase	Dubosiella newyorkensis	1862672	tr|A0A1U7NP45|A0A1U7NP45_9FIRM	100	73	0	0	1	73	111	183	5.28e-41	145	100
NODE_30_length_73332_cov_16.410333_40	0.160492	2.70779	0.0245771	2	0.00649257	0.0105237	2.70401	R9JGU7	R9JGU7_9FIRM	Xaa-His dipeptidase	Lachnospiraceae bacterium 28-4	397287	tr|R9JGU7|R9JGU7_9FIRM	99.8	482	1	0	1	482	1	482	0	949	100
sp|P30275|KCRU_MOUSE	-0.218238	-3.5301	0.00665065	1	0.00665065	0.010721	-3.87755	P30275	KCRU_MOUSE	Creatine kinase U-type, mitochondrial (EC 2.7.3.2) (Acidic-type mitochondrial creatine kinase) (Mia-CK) (Ubiquitous mitochondrial creatine kinase) (U-MtCK)	Mus musculus (Mouse)	10090													2	sp|P30275|KCRU_MOUSE, tr|Q545N7|Q545N7_MOUSE
NODE_2316025_length_248_cov_0.994819_1	-0.152509	-3.50908	0.00687083	1	0.00687083	0.0110157	-2.68211	A0A416KUY2	A0A416KUY2_9CLOT	Alpha-hydroxy-acid oxidizing protein	Clostridium sp. AF27-2AA	2292206	tr|A0A416KUY2|A0A416KUY2_9CLOT	90.2	82	8	0	1	82	172	253	1.44e-41	147	100
NODE_2466522_length_260_cov_1.404878_1	0.17355	3.50423	0.00692266	1	0.00692266	0.0110388	3.09723
NODE_1884746_length_282_cov_1.691630_1	0.244648	3.49195	0.00705594	1	0.00705594	0.0111909	4.52048
NODE_255212_length_245_cov_1.010526_1	-0.151738	-3.47921	0.00719688	1	0.00719688	0.0113534	-2.57923	A0A3B9CHJ7	A0A3B9CHJ7_9FIRM	Cobalt chelatase	Lachnospiraceae bacterium	1898203	tr|A0A3B9CHJ7|A0A3B9CHJ7_9FIRM	93.8	81	5	0	1	81	144	224	3.37e-44	156	100
NODE_3_length_629679_cov_503.153587_180	-0.286731	-3.43568	0.00770151	1	0.00770151	0.0120848	-4.97056	A0A0P0EW87	A0A0P0EW87_BACT4	Aminoacyl-histidine dipeptidase (Cytosol non-specific dipeptidase) (EC 3.4.13.18) (Dipeptidase D)	Bacteroides thetaiotaomicron	818	tr|A0A0P0EW87|A0A0P0EW87_BACT4	100	485	0	0	1	485	1	485	0	964	100	3	tr|A0A0P0EW87|A0A0P0EW87_BACT4, tr|Q8A0H6|Q8A0H6_BACTN, tr|A0A1H7ZVH5|A0A1H7ZVH5_9BACE
NODE_1880605_length_209_cov_1.805195_1	-0.258294	-3.39063	0.0082629	1	0.0082629	0.0128971	-4.83284
NODE_538265_length_249_cov_0.989691_1	-0.146351	-3.37825	0.00842469	1	0.00842469	0.0130804	-2.64301	A0A318KQG5	A0A318KQG5_9FIRM	UDP-N-acetylglucosamine--N-acetylmuramyl-(pentapeptide) pyrophosphoryl-undecaprenol N-acetylglucosamine transferase (EC 2.4.1.227) (Undecaprenyl-PP-MurNAc-pentapeptide-UDPGlcNAc GlcNAc transferase)	Dielma fastidiosa	1034346	tr|A0A318KQG5|A0A318KQG5_9FIRM	77.8	81	18	0	3	83	215	295	2.64e-35	132	97.6
NODE_78658_length_953_cov_29.283964_1	-0.168315	-3.35846	0.00869001	1	0.00869001	0.0134217	-3.13229	A0A355PMI6	A0A355PMI6_9FIRM	D-galactose-binding periplasmic protein (D-galactose/ D-glucose-binding protein)	Lachnoclostridium sp.	2028282	tr|A0A355PMI6|A0A355PMI6_9FIRM	84.4	315	48	1	3	317	48	361	9.78e-186	525	99.4
NODE_528805_length_699_cov_2.231366_1	-0.184523	-3.34779	0.00883661	1	0.00883661	0.0135771	-3.2938	A0A4Q5B6K2	A0A4Q5B6K2_9BIFI	Glyoxal reductase	Bifidobacterium pseudolongum subsp. globosum	1690	tr|A0A4Q5B6K2|A0A4Q5B6K2_9BIFI	100	226	0	0	1	226	51	276	2.3e-163	461	100	3	tr|A0A4Q5B6K2|A0A4Q5B6K2_9BIFI, tr|A0A395XCH1|A0A395XCH1_9BIFI, tr|A0A0A7IA99|A0A0A7IA99_9BIFI
NODE_60_length_55756_cov_16.462505_7	0.144056	3.31118	0.0093599	1	0.0093599	0.0143066	2.46768	A0A4Q2B7I4	A0A4Q2B7I4_9BACT	N-acetylglucosamine-6-phosphate deacetylase (EC 3.5.1.25)	bacterium 1XD8-92	2320884	tr|A0A4Q2B7I4|A0A4Q2B7I4_9BACT	100	380	0	0	1	380	1	380	4.73e-283	775	100
NODE_29164_length_1376_cov_4.970477_1	-0.151734	-3.30585	0.00943869	1	0.00943869	0.0143526	-2.53893	N2AK99	N2AK99_9FIRM	NADH peroxidase	Schaedlerella arabinosiphila	2044587	tr|N2AK99|N2AK99_9FIRM	100	163	0	0	1	163	1	163	1.15e-115	334	100
NODE_187728_length_938_cov_2.772367_1	0.171627	3.29132	0.00965717	1	0.00965717	0.0146096	2.88458
NODE_2959812_length_220_cov_2.151515_1	0.265168	3.24654	0.0103641	1	0.0103641	0.015599	5.03399
NODE_458458_length_362_cov_1.563518_1	-0.113669	-2.50974	0.033893	2	0.0104845	0.0157001	-1.92389
NODE_721075_length_609_cov_1.658845_1	0.141291	3.18281	0.0114643	1	0.0114643	0.0170804	2.51693
NODE_1582938_length_368_cov_1.533546_1	-0.146139	-3.17964	0.011522	1	0.011522	0.0170804	-2.43867
NODE_383034_length_277_cov_1.729730_1	-0.146082	-3.16902	0.0117179	1	0.0117179	0.017284	-2.52999
NODE_1751628_length_343_cov_1.406250_1	-0.169634	-3.16082	0.0118716	1	0.0118716	0.0174234	-3.16369
NODE_10033_length_2487_cov_4.811266_2	0.142898	3.15154	0.0120479	1	0.0120479	0.0175948	2.42538	A0A7U9XNQ7	A0A7U9XNQ7_9FIRM	Beta-1,4-mannooligosaccharide phosphorylase (EC 2.4.1.319)	Lachnospiraceae bacterium	1898203	tr|A0A7U9XNQ7|A0A7U9XNQ7_9FIRM	86.5	326	44	0	1	326	1	326	1.45e-227	630	100
NODE_1910104_length_280_cov_0.853333_1	-0.252884	-3.10556	0.0129624	1	0.0129624	0.0187814	-4.64593	A0A6I0EXA7	A0A6I0EXA7_9FIRM	Bifunctional NAD(P)H-hydrate repair enzyme (Nicotinamide nucleotide repair protein) [Includes: ADP-dependent (S)-NAD(P)H-hydrate dehydratase (EC 4.2.1.136) (ADP-dependent NAD(P)HX dehydratase); NAD(P)H-hydrate epimerase (EC 5.1.99.6)]	Heliorestis acidaminivorans	553427	tr|A0A6I0EXA7|A0A6I0EXA7_9FIRM	50.5	93	46	0	1	93	160	252	1.27e-22	100	100
NODE_1975501_length_274_cov_1.095890_1	-0.148685	-3.10433	0.0129878	1	0.0129878	0.0187814	-2.65874	A0A351TP90	A0A351TP90_9FIRM	Methyl-accepting transducer domain-containing protein	Lachnospiraceae bacterium	1898203	tr|A0A351TP90|A0A351TP90_9FIRM	91.2	91	8	0	1	91	381	471	1.26e-44	160	100
NODE_459269_length_207_cov_1.138158_1	-0.207656	-3.10005	0.0130769	1	0.0130769	0.018818	-4.02783	K1UW46	K1UW46_9ZZZZ	Glyceraldehyde-3-phosphate dehydrogenase (EC 1.2.1.-) (Fragment)	human gut metagenome	408170	tr|K1UW46|K1UW46_9ZZZZ	92.6	68	5	0	1	68	2	69	2.36e-33	118	100
NODE_78256_length_543_cov_2.163934_1	0.155428	3.08629	0.0133668	1	0.0133668	0.0190602	2.91034	A0A3A5TLD8	A0A3A5TLD8_9FIRM	SBP_bac_5 domain-containing protein	Coprococcus sp. AM27-12LB	2293092	tr|A0A3A5TLD8|A0A3A5TLD8_9FIRM	50.6	180	86	2	1	178	362	540	4.58e-49	177	98.3
NODE_337615_length_630_cov_1.290435_1	-0.152358	-3.08464	0.0134021	1	0.0134021	0.0190602	-2.65583
NODE_10973_length_2198_cov_4.380775_1	-0.176663	-3.08292	0.0134391	1	0.0134391	0.0190602	-3.4781	R9M7Z7	R9M7Z7_9FIRM	HTH cro/C1-type domain-containing protein	Oscillibacter sp. 1-3	1235797	tr|R9M7Z7|R9M7Z7_9FIRM	53.4	610	235	17	1	597	1	574	4.64e-190	556	100
NODE_8517_length_4155_cov_2.485366_2	-0.16577	-3.06828	0.0137568	1	0.0137568	0.0194175	-2.96587	A0A1U7NPC8	A0A1U7NPC8_9FIRM	Carbohydrate kinase	Dubosiella newyorkensis	1862672	tr|A0A1U7NPC8|A0A1U7NPC8_9FIRM	99.4	318	2	0	1	318	1	318	5.1e-233	643	100
NODE_70_length_110019_cov_15.608617_28	-0.158904	-3.06434	0.0138435	1	0.0138435	0.0194469	-2.86009	A0A3D4X7G0	A0A3D4X7G0_9FIRM	RpiB/LacA/LacB family sugar-phosphate isomerase	Lachnospiraceae bacterium	1898203	tr|A0A3D4X7G0|A0A3D4X7G0_9FIRM	95.9	195	8	0	1	195	1	195	6.55e-136	387	100
NODE_1946481_length_277_cov_1.292793_1	0.136541	2.92508	0.0173053	1	0.0173053	0.0241946	2.45782
tr|A0A571BDS5|A0A571BDS5_MOUSE	0.174721	2.91288	0.017648	1	0.017648	0.0245573	3.09467	A0A571BDS5	A0A571BDS5_MOUSE	Maltase-glucoamylase 2, pseudogene	Mus musculus (Mouse)	10090
sp|Q11136|PEPD_MOUSE	0.10635	2.2899	0.0484327	2	0.0178297	0.0246937	1.86795	Q11136	PEPD_MOUSE	Xaa-Pro dipeptidase (X-Pro dipeptidase) (EC 3.4.13.9) (Imidodipeptidase) (Peptidase 4) (Peptidase D) (Proline dipeptidase) (Prolidase)	Mus musculus (Mouse)	10090													2	sp|Q11136|PEPD_MOUSE, tr|A2RS23|A2RS23_MOUSE
NODE_10682_length_3411_cov_4.659714_2	0.142755	2.88731	0.0183897	1	0.0183897	0.0253456	2.55115	A0A3A9BV26	A0A3A9BV26_9BACT	Sugar ABC transporter substrate-binding protein	bacterium D16-54	2320104	tr|A0A3A9BV26|A0A3A9BV26_9BACT	95.4	460	20	1	1	460	1	459	2e-297	818	100
NODE_3089906_length_219_cov_1.170732_1	-0.14492	-2.88453	0.0184722	1	0.0184722	0.0253456	-2.51553
NODE_2051856_length_304_cov_1.140562_1	-0.122278	-2.26516	0.0504147	2	0.0189237	0.0258448	-2.30538	A0A402G7X1	A0A402G7X1_9SAUR	IF rod domain-containing protein (Fragment)	Paroedura picta	143630	tr|A0A402G7X1|A0A402G7X1_9SAUR	86.4	22	3	0	29	50	12	33	0.000765	43.9	28.2
NODE_2792538_length_217_cov_1.185185_1	0.166689	2.85162	0.0194783	1	0.0194783	0.0264797	3.0515	A0A3A9CUP0	A0A3A9CUP0_9BACT	VWA domain-containing protein	bacterium D16-50	2320112	tr|A0A3A9CUP0|A0A3A9CUP0_9BACT	81.9	72	13	0	1	72	125	196	6.36e-30	117	100
NODE_122_length_66535_cov_24.245412_42	-0.135225	-2.84525	0.0196795	1	0.0196795	0.0266305	-2.47086	A0A7J0AMJ6	A0A7J0AMJ6_9BACT	Phosphoglycerate kinase (EC 2.7.2.3)	Muribaculaceae bacterium	2498093	tr|A0A7J0AMJ6|A0A7J0AMJ6_9BACT	100	416	0	0	1	416	1	416	4.06e-300	821	100
NODE_12_length_417279_cov_36.723393_223	-0.173763	-2.83317	0.0200667	1	0.0200667	0.0270305	-3.02399	A0A2N3QST7	A0A2N3QST7_9BIFI	60 kDa chaperonin (GroEL protein) (Protein Cpn60)	Bifidobacterium pseudolongum subsp. globosum	1690	tr|A0A2N3QST7|A0A2N3QST7_9BIFI	99.8	537	1	0	1	537	1	537	0	1001	100	2	tr|A0A2N3QST7|A0A2N3QST7_9BIFI, tr|A0A248X6W4|A0A248X6W4_9BIFI
NODE_144294_length_273_cov_0.880734_1	-0.144835	-2.7899	0.0215192	1	0.0215192	0.0288553	-2.5183	A0A1C6CZR0	A0A1C6CZR0_9FIRM	Uncharacterized FAD-linked oxidoreductase Rv2280 (EC 1.-.-.-)	uncultured Flavonifractor sp.	1193534	tr|A0A1C6CZR0|A0A1C6CZR0_9FIRM	88.6	88	10	0	1	88	99	186	1.06e-47	167	100
NODE_35_length_175635_cov_72.874963_115	-0.189236	-2.71004	0.0244876	1	0.0244876	0.032687	-3.21739	A0A2N8IRN3	A0A2N8IRN3_9BACT	Branched-chain-amino-acid aminotransferase (BCAT) (EC 2.6.1.42)	Akkermansia muciniphila	239935	tr|A0A2N8IRN3|A0A2N8IRN3_9BACT	100	288	0	0	1	288	1	288	6.57e-214	592	100	3	tr|A0A2N8IRN3|A0A2N8IRN3_9BACT, tr|B2UQ25|B2UQ25_AKKM8, tr|R6JAC0|R6JAC0_9BACT
NODE_88_length_88402_cov_66.529469_4	-0.125463	-2.68334	0.0255703	1	0.0255703	0.0339785	-2.13227	B2URG3	B2URG3_AKKM8	Orotidine-5'-phosphate decarboxylase (EC 4.1.1.23)	Akkermansia muciniphila (strain ATCC BAA-835 / DSM 22959 / JCM 33894 / BCRC 81048 / CCUG 64013 / CIP 107961 / Muc)	349741	tr|B2URG3|B2URG3_AKKM8	100	264	0	0	1	264	1	264	8.47e-189	526	100
sp|Q3UV17|K22O_MOUSE	-0.23962	-2.65871	0.0266118	1	0.0266118	0.035204	-4.76154	Q3UV17	K22O_MOUSE	Keratin, type II cytoskeletal 2 oral (Keratin-76) (K76) (Type-II keratin Kb9)	Mus musculus (Mouse)	10090
NODE_498373_length_670_cov_3.172358_1	0.136241	2.6143	0.0286	1	0.0286	0.0376651	2.3735	A0A1V4T1K7	A0A1V4T1K7_9GAMM	DUF1725 domain-containing protein	Oceanospirillum multiglobuliferum	64969	tr|A0A1V4T1K7|A0A1V4T1K7_9GAMM	65.9	85	29	0	1	85	43	127	2.84e-33	122	85.9
NODE_110654_length_1082_cov_1.540409_1	-0.156314	-2.60324	0.029118	1	0.029118	0.0381769	-2.80834
NODE_3132_length_10470_cov_5.679405_12	0.146058	2.5804	0.0302181	1	0.0302181	0.039444	2.54708	A0A7X2TK75	A0A7X2TK75_9FIRM	ABC transporter substrate-binding protein	Oliverpabstia intestinalis	2606633	tr|A0A7X2TK75|A0A7X2TK75_9FIRM	72.9	388	101	3	5	392	296	679	2.52e-213	610	98.7
NODE_2179863_length_258_cov_0.945813_1	0.219229	2.5609	0.0311904	1	0.0311904	0.0405338	4.35957	A0A7X5C9X7	A0A7X5C9X7_9CLOT	Carbohydrate ABC transporter substrate-binding protein	Clostridiaceae bacterium	1898204	tr|A0A7X5C9X7|A0A7X5C9X7_9CLOT	96.5	86	3	0	1	86	113	198	7.77e-51	174	100	2	tr|A0A7X5C9X7|A0A7X5C9X7_9CLOT, tr|A0A3A9E9I4|A0A3A9E9I4_9FIRM
NODE_21_length_231770_cov_67.560775_179	-0.0781143	-1.79354	0.107255	3	0.0320433	0.0414595	-1.65075	R6J4S1	R6J4S1_9BACT	Phosphoenolpyruvate carboxykinase [GTP] (PEP carboxykinase) (PEPCK) (EC 4.1.1.32) (GTP-dependent phosphoenolpyruvate carboxykinase) (GTP-PEPCK)	Akkermansia muciniphila CAG:154	1263034	tr|R6J4S1|R6J4S1_9BACT	99.8	636	1	0	1	636	1	636	0	1359	100
NODE_30127_length_1035_cov_3.306122_2	-0.110384	-2.51553	0.033576	1	0.033576	0.043253	-1.8603	V2YJ67	V2YJ67_9FIRM	N-acetylglucosamine-6-phosphate deacetylase	Firmicutes bacterium ASF500	1378168	tr|V2YJ67|V2YJ67_9FIRM	83.7	190	31	0	1	190	1	190	1.65e-113	337	100
NODE_170675_length_490_cov_1.839080_1	-0.11281	-2.46965	0.0361745	1	0.0361745	0.0463977	-1.972	A0A3A9F0Q5	A0A3A9F0Q5_9BACT	L-fucose isomerase (FucIase) (EC 5.3.1.25) (6-deoxy-L-galactose isomerase)	bacterium 1XD8-76	2320115	tr|A0A3A9F0Q5|A0A3A9F0Q5_9BACT	97.4	156	4	0	1	156	131	286	4.87e-97	301	95.7
NODE_2029857_length_306_cov_2.294821_1	0.112682	2.37587	0.0421267	1	0.0421267	0.0537981	2.21339
NODE_2278495_length_250_cov_2.461538_1	0.115435	2.30408	0.0473324	1	0.0473324	0.0601856	2.39858	A0A494WMW3	A0A494WMW3_CLOS5	Uridine kinase (EC 2.7.1.48)	Clostridium scindens (strain ATCC 35704 / DSM 5676 / VPI 13733 / 19)	411468	tr|A0A494WMW3|A0A494WMW3_CLOS5	78	82	18	0	1	82	16	97	5.37e-39	143	100
NODE_148109_length_394_cov_1.421829_2	-0.103802	-2.28797	0.0485847	1	0.0485847	0.0615128	-1.87174
NODE_1051488_length_501_cov_1.322870_1	-0.136019	-2.26228	0.0506503	1	0.0506503	0.063854	-2.38919
NODE_98011_length_301_cov_1.784553_1	0.104297	2.25494	0.0512562	1	0.0512562	0.0643428	2.10206	R5R3T5	R5R3T5_9FIRM	Uncharacterized protein	Firmicutes bacterium CAG:646	1262995	tr|R5R3T5|R5R3T5_9FIRM	45.9	61	32	1	3	63	429	488	3.45e-09	62	74.4
NODE_31158_length_1444_cov_2.221022_1	-0.0669962	-1.83861	0.0999049	2	0.0519714	0.0649642	-1.18501	A0A139JW46	A0A139JW46_BACT4	Pyrophosphate--fructose 6-phosphate 1-phosphotransferase (EC 2.7.1.90) (6-phosphofructokinase, pyrophosphate dependent) (PPi-dependent phosphofructokinase) (PPi-PFK) (Pyrophosphate-dependent 6-phosphofructose-1-kinase)	Bacteroides thetaiotaomicron	818	tr|A0A139JW46|A0A139JW46_BACT4	99.8	440	1	0	2	441	109	548	0	886	99.8	5	tr|A0A139JW46|A0A139JW46_BACT4, tr|Q8AB05|Q8AB05_BACTN, tr|R7KUZ7|R7KUZ7_9BACE, tr|D7IAT2|D7IAT2_9BACE, tr|A0A372UX95|A0A372UX95_9BACE
NODE_144380_length_515_cov_1.917391_1	-0.0989332	-2.21549	0.0546366	1	0.0546366	0.0680076	-1.71291	A0A3E2WLP6	A0A3E2WLP6_9FIRM	ABC transporter substrate-binding protein	Enterocloster aldensis	358742	tr|A0A3E2WLP6|A0A3E2WLP6_9FIRM	88.3	171	20	0	1	171	109	279	4.18e-106	318	100
NODE_1838901_length_288_cov_1.236052_1	0.0989432	2.20572	0.0555063	1	0.0555063	0.0687999	1.74667
NODE_187_length_41794_cov_24.545653_18	-0.0772099	-1.59786	0.145327	3	0.0572212	0.0706287	-0.270984	A0A3N2NBH3	A0A3N2NBH3_9BACT	Branched-chain-amino-acid transaminase (EC 2.6.1.42)	Muribaculaceae bacterium Isolate-114 (HZI)	2486475	tr|A0A3N2NBH3|A0A3N2NBH3_9BACT	100	343	0	0	1	343	1	343	2.34e-262	719	100	4	tr|A0A3N2NBH3|A0A3N2NBH3_9BACT, tr|A0A3N2KFR8|A0A3N2KFR8_9BACT, tr|A0A359I6A7|A0A359I6A7_9PORP, tr|A0A4V1K4J7|A0A4V1K4J7_9BACT
NODE_145109_length_332_cov_1.574007_1	-0.154347	-2.17736	0.0581101	1	0.0581101	0.071427	-2.73984	A0A316QBP7	A0A316QBP7_9FIRM	ATP-dependent Clp protease proteolytic subunit (EC 3.4.21.92) (Endopeptidase Clp)	Clostridiales bacterium	1898207	tr|A0A316QBP7|A0A316QBP7_9FIRM	85.5	55	8	0	2	56	1	55	7.46e-24	97.4	98.2
NODE_1157523_length_473_cov_3.181818_1	0.16254	2.17453	0.0583763	1	0.0583763	0.0714565	3.11548
NODE_1277625_length_359_cov_1.309211_1	0.179001	2.16195	0.0595751	1	0.0595751	0.0726225	3.16835	A0A1Q6KDF9	A0A1Q6KDF9_9CLOT	Thymidylate kinase	Clostridium sp. 28_12	1896980	tr|A0A1Q6KDF9|A0A1Q6KDF9_9CLOT	75.9	79	19	0	1	79	1	79	2.68e-34	125	100	2	tr|A0A1Q6KDF9|A0A1Q6KDF9_9CLOT, tr|R6YNN3|R6YNN3_9CLOT
NODE_1262635_length_356_cov_2.355482_1	0.121796	2.15265	0.0604762	1	0.0604762	0.0734177	2.02855	A0A2K4ZCX7	A0A2K4ZCX7_9FIRM	Lipoprotein LipO	Acetatifactor muris	879566	tr|A0A2K4ZCX7|A0A2K4ZCX7_9FIRM	93.2	118	8	0	1	118	112	229	1.26e-73	238	100
NODE_366_length_32988_cov_63.537090_2	-0.110408	-2.07824	0.0681776	1	0.0681776	0.0824278	-1.86687	A0A1U7NP81	A0A1U7NP81_9FIRM	Branched-chain amino acid ABC transporter substrate-binding protein	Dubosiella newyorkensis	1862672	tr|A0A1U7NP81|A0A1U7NP81_9FIRM	100	389	0	0	5	393	1	389	1.71e-277	761	99
NODE_162_length_47775_cov_39.301760_24	-0.139468	-2.03236	0.0733905	1	0.0733905	0.0883682	-2.4043	A0A2N3QSJ7	A0A2N3QSJ7_9BIFI	Beta-xylosidase	Bifidobacterium pseudolongum subsp. globosum	1690	tr|A0A2N3QSJ7|A0A2N3QSJ7_9BIFI	99.6	541	2	0	1	541	1	541	0	1155	100	2	tr|A0A2N3QSJ7|A0A2N3QSJ7_9BIFI, tr|A0A4Q4LT46|A0A4Q4LT46_BIFAN
NODE_634882_length_244_cov_10.111111_1	-0.0944295	-2.01458	0.0755116	1	0.0755116	0.0905525	-1.66379	A0A1C6KA51	A0A1C6KA51_9FIRM	Acyl-CoA dehydrogenase, short-chain specific (EC 1.3.8.1)	uncultured Oscillibacter sp.	876091	tr|A0A1C6KA51|A0A1C6KA51_9FIRM	100	80	0	0	1	80	28	107	8.83e-48	164	100	4	tr|A0A1C6KA51|A0A1C6KA51_9FIRM, tr|A0A4D7AXU7|A0A4D7AXU7_9FIRM, tr|U2SSZ2|U2SSZ2_9FIRM, tr|A0A7X3AUD4|A0A7X3AUD4_9FIRM
NODE_939751_length_214_cov_1.899371_1	-0.100569	-1.99341	0.0781141	1	0.0781141	0.092932	-1.81013	A0A6G3M0E6	A0A6G3M0E6_9FIRM	Glutamate dehydrogenase	Pseudoflavonifractor sp. 60	2304576	tr|A0A6G3M0E6|A0A6G3M0E6_9FIRM	93	71	5	0	1	71	148	218	2.49e-39	144	100
NODE_976_length_4120_cov_33.131119_2	-0.0945584	-1.99331	0.0781259	1	0.0781259	0.092932	-1.61095	A0A7U9S1R4	A0A7U9S1R4_9FIRM	Reverse rubrerythrin-1 (EC 1.11.1.1)	Lachnospiraceae bacterium	1898203	tr|A0A7U9S1R4|A0A7U9S1R4_9FIRM	93.9	180	11	0	1	180	1	180	1.06e-120	347	100
NODE_824_length_13977_cov_5.821003_15	-0.125353	-1.94648	0.084191	1	0.084191	0.0997443	-2.51528	A0A7U9SXG6	A0A7U9SXG6_9FIRM	60 kDa chaperonin	Lachnospiraceae bacterium	1898203	tr|A0A7U9SXG6|A0A7U9SXG6_9FIRM	96.3	187	7	0	1	187	355	541	2.23e-109	332	100
NODE_488812_length_256_cov_1.189055_1	-0.120432	-1.90468	0.0899819	1	0.0899819	0.106179	-2.20552
NODE_2411494_length_241_cov_2.064516_1	-0.179075	-1.80438	0.105442	1	0.105442	0.123926	-3.65828
NODE_2904353_length_234_cov_1.072626_1	0.104483	1.76153	0.112776	1	0.112776	0.13202	1.86528	A0A350TLF6	A0A350TLF6_9FIRM	Bifunctional metallophosphatase/5'-nucleotidase	Oscillibacter sp.	1945593	tr|A0A350TLF6|A0A350TLF6_9FIRM	70.8	72	18	1	6	77	303	371	9.01e-22	97.4	93.5
NODE_65_length_117347_cov_28.503052_63	-0.0808827	-1.67566	0.128914	1	0.128914	0.150315	-1.364	A0A1C5Z9L8	A0A1C5Z9L8_9CLOT	Uncharacterized esterase yxiM (EC 3.1.-.-)	uncultured Clostridium sp.	59620	tr|A0A1C5Z9L8|A0A1C5Z9L8_9CLOT	52.8	1061	473	18	1423	2466	230	1279	0	1040	37.3
NODE_652238_length_487_cov_2.650463_1	0.0801223	1.64388	0.135404	1	0.135404	0.15726	1.43586
NODE_88139_length_928_cov_2.009164_1	0.0874232	1.60525	0.14369	1	0.14369	0.16623	1.62851
NODE_7_length_153665_cov_15.420917_105	0.0744315	1.59773	0.145356	1	0.145356	0.1675	1.28062	R9JDX9	R9JDX9_9FIRM	Flagellar basal body protein	Lachnospiraceae bacterium 28-4	397287	tr|R9JDX9|R9JDX9_9FIRM	99.7	614	2	0	1	614	1	614	0	1179	100
NODE_2_length_633876_cov_395.559562_267	-0.0959854	-1.592	0.146637	1	0.146637	0.168319	-1.89067	Q8A8Y4	BMAGP_BACTN	1,4-beta-mannosyl-N-acetylglucosamine phosphorylase (EC 2.4.1.320) (4-O-beta-D-mannopyranosyl-N-acetyl-D-glucosamine:phosphate alpha-D-mannosyltransferase)	Bacteroides thetaiotaomicron (strain ATCC 29148 / DSM 2079 / NCTC 10582 / E50 / VPI-5482)	226186	sp|Q8A8Y4|BMAGP_BACTN	100	322	0	0	1	322	1	322	1.56e-254	697	100	2	sp|Q8A8Y4|BMAGP_BACTN, tr|A0A174QT01|A0A174QT01_BACT4
NODE_1411020_length_240_cov_1.037838_1	-0.0852875	-1.57534	0.150418	1	0.150418	0.17199	-1.57989
NODE_349730_length_285_cov_1.130435_1	-0.10652	-1.54836	0.15673	1	0.15673	0.178515	-1.88509
NODE_1253700_length_427_cov_1.387097_1	0.104551	1.51808	0.16409	1	0.16409	0.186179	1.73452	A0A3N2N639	A0A3N2N639_9BACT	GH115_C domain-containing protein	Muribaculaceae bacterium Isolate-110 (HZI)	2486473	tr|A0A3N2N639|A0A3N2N639_9BACT	52.1	142	66	1	1	142	558	697	2.19e-34	136	100
sp|Q8K0C9|GMDS_MOUSE	-0.0787256	-1.47505	0.175079	1	0.175079	0.197886	-1.50125	Q8K0C9	GMDS_MOUSE	GDP-mannose 4,6 dehydratase (EC 4.2.1.47) (GDP-D-mannose dehydratase) (GMD)	Mus musculus (Mouse)	10090
NODE_1047_length_8409_cov_4.561887_7	0.113148	1.37221	0.203979	1	0.203979	0.229671	2.17527	A0A7X5I0U5	A0A7X5I0U5_9CLOT	Uncharacterized protein	Clostridiaceae bacterium	1898204	tr|A0A7X5I0U5|A0A7X5I0U5_9CLOT	83.2	501	83	1	41	540	43	543	0	896	92.6
NODE_1660_length_18978_cov_8.600539_2	0.118083	1.32154	0.219668	1	0.219668	0.246395	2.10252	A0A3A9FQY9	A0A3A9FQY9_9BACT	D-galactose-binding periplasmic protein (D-galactose/ D-glucose-binding protein)	bacterium 1XD42-8	2320102	tr|A0A3A9FQY9|A0A3A9FQY9_9BACT	99.5	388	2	0	1	388	1	388	5.07e-257	709	100
NODE_1010_length_28714_cov_50.468021_16	-0.0591112	-1.27301	0.235634	1	0.235634	0.263303	-1.11717	A0A7U9R0F1	A0A7U9R0F1_9FIRM	3-hydroxybutyryl-CoA dehydrogenase (EC 1.1.1.157)	Lachnospiraceae bacterium	1898203	tr|A0A7U9R0F1|A0A7U9R0F1_9FIRM	100	279	0	0	1	279	1	279	7.53e-195	543	100
NODE_46937_length_888_cov_2.193277_1	-0.079084	-1.2624	0.239253	1	0.239253	0.266338	-1.28069	A0A6F8SPB9	A0A6F8SPB9_9ACTN	Glycine amidinotransferase	Adlercreutzia sp. 8CFCBH1	2707299	tr|A0A6F8SPB9|A0A6F8SPB9_9ACTN	98	296	6	0	1	296	31	326	1.18e-220	613	100	2	tr|A0A6F8SPB9|A0A6F8SPB9_9ACTN, tr|A0A6L8Q6I1|A0A6L8Q6I1_9ACTN
NODE_393508_length_275_cov_1.950000_1	-0.0550857	-1.14953	0.280638	1	0.280638	0.311234	-0.960857	A0A0G2JX86	A0A0G2JX86_RAT	Reverse transcriptase domain-containing protein	Rattus norvegicus (Rat)	10116	tr|A0A0G2JX86|A0A0G2JX86_RAT	61.5	39	12	1	1	36	740	778	2.02e-05	48.9	100
NODE_746323_length_305_cov_1.152000_1	0.0496132	1.1348	0.286441	1	0.286441	0.31648	0.934597
NODE_853936_length_214_cov_1.012579_1	-0.0529368	-1.12775	0.289253	1	0.289253	0.318394	-0.901403	A0A3A9F9K9	A0A3A9F9K9_9BACT	Glucose-6-phosphate isomerase (GPI) (EC 5.3.1.9) (Phosphoglucose isomerase) (PGI) (Phosphohexose isomerase) (PHI)	bacterium 1XD8-76	2320115	tr|A0A3A9F9K9|A0A3A9F9K9_9BACT	92.6	54	4	0	1	54	191	244	3.24e-21	94.4	100
NODE_180867_length_260_cov_0.936585_1	0.0880784	1.10594	0.298087	1	0.298087	0.326899	1.42627
NODE_786077_length_449_cov_1.949239_1	0.0574074	1.07744	0.30995	1	0.30995	0.338649	1.02187	A0A3A9EP18	A0A3A9EP18_9FIRM	Polyribonucleotide nucleotidyltransferase (EC 2.7.7.8) (Polynucleotide phosphorylase) (PNPase)	Acutalibacter sp. 1XD8-33	2320081	tr|A0A3A9EP18|A0A3A9EP18_9FIRM	94	149	9	0	1	149	259	407	6.28e-91	288	100
sp|Q9CQ52|CEL3B_MOUSE	0.044831	0.91012	0.387024	4	0.313064	0.34079	0.959802	Q9CQ52	CEL3B_MOUSE	Chymotrypsin-like elastase family member 3B (EC 3.4.21.70) (Elastase IIIB) (Elastase-3B) (Protease E)	Mus musculus (Mouse)	10090
NODE_2671834_length_253_cov_0.969697_1	-0.0475952	-1.0583	0.318122	1	0.318122	0.345022	-0.975857
NODE_44707_length_687_cov_3.037975_1	-0.04814	-1.03132	0.329921	1	0.329921	0.355207	-0.996767	A0A7X5EKB6	A0A7X5EKB6_9FIRM	Dihydrodipicolinate synthase family protein	Lachnospiraceae bacterium	1898203	tr|A0A7X5EKB6|A0A7X5EKB6_9FIRM	100	206	0	0	1	206	1	206	1.02e-145	417	100
NODE_1706799_length_303_cov_1.157258_1	-0.04814	-1.03132	0.329921	1	0.329921	0.355207	-0.996767
NODE_552_length_22274_cov_12.172015_2	0.0472983	1.02674	0.331954	1	0.331954	0.356096	0.876427	R6DSL1	R6DSL1_9CLOT	50S ribosomal protein L7/L12	Clostridium sp. CAG:230	1262782	tr|R6DSL1|R6DSL1_9CLOT	89.3	121	13	0	1	121	1	121	1.08e-62	196	100	2	tr|R6DSL1|R6DSL1_9CLOT, tr|A0A316N5B8|A0A316N5B8_9CLOT
NODE_261668_length_316_cov_1.103448_1	0.0505519	0.83557	0.425515	2	0.405515	0.433431	0.849885	A0A374I9Y9	A0A374I9Y9_9FIRM	Carbohydrate ABC transporter substrate-binding protein	Roseburia sp. TF10-5	2293144	tr|A0A374I9Y9|A0A374I9Y9_9FIRM	90.4	104	10	0	1	104	217	320	2.99e-60	200	99	2	tr|A0A374I9Y9|A0A374I9Y9_9FIRM, tr|A0A3B9D7C3|A0A3B9D7C3_9FIRM
NODE_395_length_30142_cov_63.545518_27	-0.0383881	-0.868091	0.408409	1	0.408409	0.434948	-0.644357	A0A1U7NNT7	A0A1U7NNT7_9FIRM	L-lactate dehydrogenase (L-LDH) (EC 1.1.1.27)	Dubosiella newyorkensis	1862672	tr|A0A1U7NNT7|A0A1U7NNT7_9FIRM	99.7	324	1	0	1	324	1	324	8.15e-233	643	100
NODE_479545_length_556_cov_2.001996_1	0.0444918	0.852443	0.416579	1	0.416579	0.442053	0.8526	A0A1Y4UPD1	A0A1Y4UPD1_9FIRM	Uncharacterized protein	Tyzzerella sp. An114	1965545	tr|A0A1Y4UPD1|A0A1Y4UPD1_9FIRM	59.4	170	63	1	19	182	13	182	5.01e-60	196	89.1
NODE_139441_length_521_cov_1.021459_1	-0.0428944	-0.804813	0.442141	1	0.442141	0.467497	-0.844607	A0A7U9QU82	A0A7U9QU82_9FIRM	Internalin-A	Lachnospiraceae bacterium	1898203	tr|A0A7U9QU82|A0A7U9QU82_9FIRM	41.5	171	93	4	1	165	152	321	9.43e-31	127	100
NODE_37231_length_1132_cov_2.571959_1	0.0537695	0.676803	0.515936	1	0.515936	0.543575	0.93372
NODE_42591_length_1350_cov_2.210811_1	-0.0343784	-0.526206	0.611756	1	0.611756	0.642235	-0.62541
NODE_1024163_length_269_cov_0.897196_1	-0.022774	-0.453349	0.661276	1	0.661276	0.691761	-0.353037	A0A3A9C1V2	A0A3A9C1V2_9BACT	LacI family transcriptional regulator	bacterium C-53	2320109	tr|A0A3A9C1V2|A0A3A9C1V2_9BACT	86.5	89	12	0	1	89	201	289	2.59e-43	154	100	2	tr|A0A3A9C1V2|A0A3A9C1V2_9BACT, tr|A0A7X5III3|A0A7X5III3_9FIRM
NODE_304690_length_652_cov_1.197655_1	0.0200508	0.447394	0.665407	1	0.665407	0.693622	0.434583
sp|Q9CR35|CTRB1_MOUSE	0.018221	0.392446	0.704071	1	0.704071	0.731341	0.366857	Q9CR35	CTRB1_MOUSE	Chymotrypsinogen B (EC 3.4.21.1) [Cleaved into: Chymotrypsin B chain A; Chymotrypsin B chain B; Chymotrypsin B chain C]	Mus musculus (Mouse)	10090													2	sp|Q9CR35|CTRB1_MOUSE, tr|A0A7N5K335|A0A7N5K335_AILME
NODE_1093315_length_390_cov_1.677612_1	-0.0156889	-0.355259	0.730767	1	0.730767	0.756408	-0.34004
NODE_1898847_length_281_cov_2.123894_1	-0.0162419	-0.322145	0.754869	1	0.754869	0.778623	-0.27617
NODE_220923_length_248_cov_2.606218_1	0.0197237	0.290012	0.778529	1	0.778529	0.80023	0.20386
NODE_559800_length_682_cov_2.381180_1	0.0127236	0.233784	0.820504	1	0.820504	0.840447	0.227073
NODE_1059_length_27807_cov_11.604713_11	0.0108388	0.195788	0.849225	1	0.849225	0.865338	0.17713	A0A1Y4VXM2	A0A1Y4VXM2_9FIRM	Leucyl aminopeptidase	Flavonifractor sp. An100	1965538	tr|A0A1Y4VXM2|A0A1Y4VXM2_9FIRM	96.1	337	13	0	1	337	1	337	1.22e-241	666	99.7
NODE_211_length_36337_cov_21.506670_5	-0.0183339	-0.404807	0.695289	6	0.850671	0.865338	-0.608271	A0A3N2N9Z3	A0A3N2N9Z3_9BACT	Triosephosphate isomerase (TIM) (TPI) (EC 5.3.1.1) (Triose-phosphate isomerase)	Muribaculaceae bacterium Isolate-114 (HZI)	2486475	tr|A0A3N2N9Z3|A0A3N2N9Z3_9BACT	99.6	250	1	0	1	250	1	250	1.84e-176	494	100	5	tr|A0A3N2N9Z3|A0A3N2N9Z3_9BACT, tr|A0A3N2K8I8|A0A3N2K8I8_9BACT, tr|A0A359I5K9|A0A359I5K9_9PORP, tr|A0A7J0ALW9|A0A7J0ALW9_9BACT, tr|A0A4Q0IN45|A0A4Q0IN45_9BACT
NODE_33481_length_411_cov_1.227528_1	-0.00719653	-0.162251	0.874775	1	0.874775	0.883762	-0.132877	A0A395YPD2	A0A395YPD2_9CLOT	Polyribonucleotide nucleotidyltransferase (EC 2.7.7.8) (Polynucleotide phosphorylase) (PNPase)	Clostridium sp. AM58-1XD	2292307	tr|A0A395YPD2|A0A395YPD2_9CLOT	83.5	127	21	0	1	127	325	451	6.54e-65	219	93.4
NODE_594986_length_242_cov_1.016043_1	-0.00719653	-0.162251	0.874775	1	0.874775	0.883762	-0.132877	N2BHW5	N2BHW5_9FIRM	Polyribonucleotide nucleotidyltransferase (EC 2.7.7.8) (Polynucleotide phosphorylase) (PNPase)	Eubacterium plexicaudatum ASF492	1235802	tr|N2BHW5|N2BHW5_9FIRM	98.8	80	1	0	1	80	325	404	1.92e-45	164	100
NODE_2007100_length_271_cov_1.763889_1	0.00515782	0.0996757	0.922837	1	0.922837	0.929136	0.0253167	K1TWI9	K1TWI9_9ZZZZ	Polynucleotide phosphorylase/polyadenylase (Fragment)	human gut metagenome	408170	tr|K1TWI9|K1TWI9_9ZZZZ	81.4	86	15	1	1	86	100	184	6.12e-41	142	95.6
sp|P01592|IGJ_MOUSE	0.0045293	0.160932	0.875783	2	0.928512	0.93167	0.08613	P01592	IGJ_MOUSE	Immunoglobulin J chain	Mus musculus (Mouse)	10090
NODE_1948_length_16673_cov_4.612408_11	-0.00317674	-0.0658024	0.949007	1	0.949007	0.949007	-0.10986	A0A3D1PJJ3	A0A3D1PJJ3_9FIRM	Uncharacterized protein	Clostridiales bacterium	1898207	tr|A0A3D1PJJ3|A0A3D1PJJ3_9FIRM	91.4	70	6	0	1	70	1	70	3.9e-44	145	100

## Sheet: Table 1 - B - ABPP
Protein Index	Class	Localization	lineage-id	CAZyBLAST	Secretion Signal	EC	COG Category	NOG Name	KEGG CarbMet	MaxAbundance
NODE_211_length_36337_cov_21.506670_5	C3C4	Intracellular	2049046		OTHER	5.3.1.1	G	Involved in the gluconeogenesis. Catalyzes stereospecifically the conversion of dihydroxyacetone phosphate (DHAP) to D-glyceraldehyde-3-phosphate (G3P)	CarbMet	32.834
NODE_1024163_length_269_cov_0.897196_1	Transporter	Membrane	2320109		LIPO(Sec/SPII)		G	Periplasmic binding protein domain	NotCarbMet	24.8641
NODE_261668_length_316_cov_1.103448_1	Transporter	Membrane	2293144		LIPO(Sec/SPII)		G	Carbohydrate ABC transporter	NotCarbMet	27.3963
NODE_853936_length_214_cov_1.012579_1	Isomerase	Intracellular	2320115		OTHER	5.3.1.9	G	Phosphoglucose isomerase	CarbMet	25.0393
NODE_1660_length_18978_cov_8.600539_2	Transporter	Membrane	2320102		LIPO(Sec/SPII)		G	ABC-type sugar transport system, periplasmic component	NotCarbMet	29.8448
NODE_1047_length_8409_cov_4.561887_7	Unk	Secreted	2320089		LIPO(Sec/SPII)		G	transport	NotCarbMet	31.5714
NODE_1253700_length_427_cov_1.387097_1	GH	Secreted	2486473	GH115(45-820)	SP(Sec/SPI)		S	COG NOG06097 non supervised orthologous group	NotCarbMet	26.0074
NODE_2_length_633876_cov_395.559562_267	GH	Intracellular	226186	GH130(19-317)	OTHER	2.4.1.320	G	glycosylase	NotCarbMet	30.2034
NODE_65_length_117347_cov_28.503052_63	GH	Secreted	59620	CE12(1062-1274)	SP(Sec/SPI)	3.1.-.-	E	lipolytic protein G-D-S-L family	NotCarbMet	28.5446
NODE_634882_length_244_cov_10.111111_1	C3C4	Intracellular	876091		OTHER	1.3.8.1	I	Psort location Cytoplasmic, score 9.97	CarbMet	28.0799
NODE_162_length_47775_cov_39.301760_24	GH	Intracellular	1690	GH43_11(3-304)	OTHER		G	Belongs to the glycosyl hydrolase 43 family	CarbMet	30.3714
NODE_1262635_length_356_cov_2.355482_1	Transporter	Membrane	879566		LIPO(Sec/SPII)		G	PFAM extracellular solute-binding protein family 1	NotCarbMet	29.6582
NODE_31158_length_1444_cov_2.221022_1	Glycolysis	Intracellular	818		OTHER	2.7.1.90	H	Catalyzes the phosphorylation of D-fructose 6-phosphate, the first committing step of glycolysis. Uses inorganic phosphate (PPi) as phosphoryl donor instead of ATP like common ATP-dependent phosphofructokinases (ATP-PFKs), which renders the reaction reversible, and can thus function both in glycolysis and gluconeogenesis. Consistently, PPi-PFK can replace the enzymes of both the forward (ATP-PFK)…	CarbMet	30.0284
NODE_170675_length_490_cov_1.839080_1	Isomerase	Intracellular	2320115		OTHER	5.3.1.25	G	Converts the aldose L-fucose into the corresponding ketose L-fuculose	CarbMet	31.0634
NODE_30127_length_1035_cov_3.306122_2	Anabolic	Intracellular	1378168	CE9(17-372)	OTHER		G	Belongs to the metallo-dependent hydrolases superfamily. NagA family	CarbMet	24.964
NODE_21_length_231770_cov_67.560775_179	C3C4	Intracellular	1263034		OTHER	4.1.1.32	C	Catalyzes the conversion of oxaloacetate (OAA) to phosphoenolpyruvate (PEP), the rate-limiting step in the metabolic pathway that produces glucose from lactate and other precursors derived from the citric acid cycle	CarbMet	30.7137
NODE_2179863_length_258_cov_0.945813_1	Transporter	Membrane	2320089		LIPO(Sec/SPII)		G	Bacterial extracellular solute-binding protein	NotCarbMet	32.3548
NODE_144294_length_273_cov_0.880734_1	Unk	Intracellular	1193534	AA4(10-232)	OTHER	1.-.-.-	C	FAD linked oxidases, C-terminal domain	CarbMet	26.7189
NODE_10682_length_3411_cov_4.659714_2	Transporter	Membrane	2320104		LIPO(Sec/SPII)		G	Bacterial extracellular solute-binding protein	NotCarbMet	28.4696
NODE_70_length_110019_cov_15.608617_28	Isomerase	Intracellular	1898203		OTHER		G	Sugar-phosphate isomerase, RpiB LacA LacB family	CarbMet	29.9294
NODE_8517_length_4155_cov_2.485366_2	GH	Intracellular	1862672		OTHER		G	Catalyzes the phosphorylation of 5-dehydro-2-deoxy-D- gluconate (2-deoxy-5-keto-D-gluconate or DKG) to 6-phospho-5- dehydro-2-deoxy-D-gluconate (DKGP)	CarbMet	33.8979
NODE_459269_length_207_cov_1.138158_1	Glycolysis	Intracellular	244362		OTHER	1.2.1.-	C	Belongs to the glyceraldehyde-3-phosphate dehydrogenase family	CarbMet	31.9235
NODE_10033_length_2487_cov_4.811266_2	GH	Intracellular	397291	GH130(30-330)	OTHER		G	beta-1,4-mannooligosaccharide phosphorylase	NotCarbMet	26.909
NODE_60_length_55756_cov_16.462505_7	MucinDeg	Intracellular	2320884	CE9(5-375)	OTHER	3.5.1.25	G	Amidohydrolase family	CarbMet	28.0272
NODE_78658_length_953_cov_29.283964_1	Transporter	Membrane	2292006		LIPO(Sec/SPII)		G	Periplasmic binding protein-like domain	NotCarbMet	31.4505
NODE_538265_length_249_cov_0.989691_1	Anabolic	Secreted	1034346	GT28(189-338)	SP(Sec/SPI)	2.4.1.227	M	Cell wall formation. Catalyzes the transfer of a GlcNAc subunit on undecaprenyl-pyrophosphoryl-MurNAc-pentapeptide (lipid intermediate I) to form undecaprenyl-pyrophosphoryl-MurNAc- (pentapeptide)GlcNAc (lipid intermediate II)	NotCarbMet	27.3669
NODE_155_length_52976_cov_14.611837_4	GH	Intracellular	1898203		OTHER		G	Psort location Cytoplasmic, score 8.87	CarbMet	30.7441
NODE_53070_length_789_cov_3.461853_3	C3C4	Intracellular	2049044		OTHER	1.2.1.-	G	Belongs to the glyceraldehyde-3-phosphate dehydrogenase family	CarbMet	28.2202
NODE_72585_length_581_cov_2.547529_1	Transporter	Membrane	360807		LIPO(Sec/SPII)		G	Carbohydrate ABC transporter	NotCarbMet	27.9508
NODE_24_length_224501_cov_34.530658_29	Bshunt	Intracellular	1690		OTHER	4.2.1.11	G	Catalyzes the reversible conversion of 2- phosphoglycerate into phosphoenolpyruvate. It is essential for the degradation of carbohydrates via glycolysis	CarbMet	34.5094
NODE_1959136_length_315_cov_1.846154_1	Transporter	Membrane	2320102		LIPO(Sec/SPII)		G	Periplasmic binding protein domain	NotCarbMet	30.3563
NODE_7736_length_3176_cov_3.322333_1	Transporter	Membrane	1898203		OTHER		G	Bacterial extracellular solute-binding protein	NotCarbMet	30.1178
NODE_936124_length_155_cov_5.360000_1	Anabolic	Intracellular	1378168		OTHER	5.1.3.2	M	Belongs to the NAD(P)-dependent epimerase dehydratase family	CarbMet	26.726
NODE_842_length_13569_cov_63.198609_6	Isomerase	Intracellular	1862672		OTHER	5.3.1.9	G	Belongs to the GPI family	CarbMet	32.6055
NODE_76278_length_457_cov_2.388060_1	Transporter	Membrane	165185		LIPO(Sec/SPII)		G	Periplasmic binding protein domain	NotCarbMet	26.237
NODE_202_length_38951_cov_23.099753_19	Glycolysis	Intracellular	2486475		OTHER	2.7.1.90	H	Catalyzes the phosphorylation of D-fructose 6-phosphate, the first committing step of glycolysis. Uses inorganic phosphate (PPi) as phosphoryl donor instead of ATP like common ATP-dependent phosphofructokinases (ATP-PFKs), which renders the reaction reversible, and can thus function both in glycolysis and gluconeogenesis. Consistently, PPi-PFK can replace the enzymes of both the forward (ATP-PFK)…	CarbMet	28.0373
NODE_233680_length_239_cov_0.994565_1	Transporter	Membrane	2320103		SP(Sec/SPI)		G	Periplasmic binding protein domain	NotCarbMet	27.9368
NODE_2272611_length_251_cov_1.224490_1	C3C4	Intracellular	397290		OTHER	2.7.9.1	G	PEP-utilising enzyme, TIM barrel domain	CarbMet	27.7225
NODE_100_length_80732_cov_39.012519_68	Transporter	Membrane	1898203		OTHER		G	Ribose/Galactose Isomerase	CarbMet	29.4516
NODE_59_length_124764_cov_27.570993_16	Isomerase	Secreted	2320884		SP(Sec/SPI)	5.3.1.4	G	Catalyzes the conversion of L-arabinose to L-ribulose	CarbMet	28.439
NODE_144_length_58082_cov_15.232978_37	Isomerase	Intracellular	33035		OTHER		S	Pfam:DUF1498	CarbMet	28.7206
NODE_2092701_length_264_cov_2.296651_1	GH	Intracellular	1898203	GH32(2-275)	OTHER		G	Glycosyl hydrolases family 32	CarbMet	27.487
NODE_1296652_length_356_cov_1.578073_1	Transporter	Membrane	1897029		OTHER		G	solute-binding protein	NotCarbMet	27.6508
NODE_220_length_34293_cov_52.307728_11	GH	Intracellular	1690	GH77(198-724)	OTHER	2.4.1.25	G	4-alpha-glucanotransferase	CarbMet	30.7207
NODE_24_length_224501_cov_34.530658_50	GH	Intracellular	1690	GH13_9(299-599)	OTHER	2.4.1.18	G	Catalyzes the formation of the alpha-1,6-glucosidic linkages in glycogen by scission of a 1,4-alpha-linked oligosaccharide from growing alpha-1,4-glucan chains and the subsequent attachment of the oligosaccharide to the alpha-1,6 position	CarbMet	31.7351
NODE_33856_length_868_cov_1.458795_1	GH	Secreted	165186	GH3(609-833)	SP(Sec/SPI)	3.2.1.21	G	Psort location Cytoplasmic, score	CarbMet	29.3673
NODE_270_length_24449_cov_38.677585_8	Bshunt	Intracellular	1694		OTHER	1.1.1.85	CE	Catalyzes the oxidation of 3-carboxy-2-hydroxy-4- methylpentanoate (3-isopropylmalate) to 3-carboxy-4-methyl-2- oxopentanoate. The product decarboxylates to 4-methyl-2 oxopentanoate	CarbMet	29.3629
NODE_64804_length_490_cov_2.025287_1	Transporter	Membrane	1235797		LIPO(Sec/SPII)		G	Periplasmic binding proteins and sugar binding domain of LacI family	NotCarbMet	27.5445
NODE_88924_length_438_cov_3.584856_1	Transporter	Membrane	2320107		LIPO(Sec/SPII)		G	Periplasmic binding protein domain	NotCarbMet	28.626
NODE_40_length_155359_cov_14.257051_91	Isomerase	Intracellular	2320115		OTHER		G	RbsD / FucU transport protein family	NotCarbMet	31.1412
NODE_146_length_55824_cov_14.301117_41	Transporter	Membrane	1898203		OTHER		G	Periplasmic binding protein domain	NotCarbMet	30.8736
NODE_1656697_length_308_cov_1.517787_1	Transporter	Membrane	1235799		LIPO(Sec/SPII)		G	Periplasmic binding protein domain	NotCarbMet	30.427
NODE_1690_length_18757_cov_16.526040_11	Isomerase	Intracellular	2320884		OTHER	5.3.1.25	G	Converts the aldose L-fucose into the corresponding ketose L-fuculose	CarbMet	30.4705
NODE_93_length_85626_cov_14.768800_80	Transporter	Membrane	1898203		LIPO(Sec/SPII)		G	Bacterial extracellular solute-binding protein	NotCarbMet	28.7512
NODE_3717_length_6643_cov_4.671372_6	ATPase	Intracellular	1898203		OTHER		G	BadF BadG BcrA BcrD type	CarbMet	30.4825
NODE_246086_length_234_cov_0.905028_1	GT	Intracellular	1852889	GT2_Glycos_transf_2(5-136)	OTHER	2.4.1.-	M	Glycosyl transferase family 2	NotCarbMet	30.4577
NODE_12_length_417279_cov_36.723393_87	Bshunt	Intracellular	1690		OTHER	5.1.3.1	G	Ribulose-phosphate 3-epimerase	CarbMet	30.9411
NODE_69_length_139239_cov_17.311135_41	Transporter	Membrane	1432052		LIPO(Sec/SPII)		G	Bacterial extracellular solute-binding protein	NotCarbMet	32.8732
NODE_62_length_55487_cov_16.392625_18	Isomerase	Intracellular	2320884		OTHER		G	RbsD / FucU transport protein family	NotCarbMet	28.674
NODE_978740_length_405_cov_2.434286_1	Transporter	Membrane	2320884		LIPO(Sec/SPII)		G	Bacterial extracellular solute-binding protein	NotCarbMet	32.0173
NODE_366327_length_389_cov_1.038922_2	Transporter	Membrane	1235797		LIPO(Sec/SPII)		G	Carbohydrate ABC transporter, carbohydrate-binding protein	NotCarbMet	31.0776
NODE_24_length_224501_cov_34.530658_114	Bshunt	Intracellular	1690		OTHER	4.1.2.-	G	D-xylulose 5-phosphate/D-fructose 6-phosphate phosphoketolase	CarbMet	33.1827
NODE_21_length_86002_cov_17.429323_33	Transporter	Membrane	2320884		LIPO(Sec/SPII)		G	Periplasmic binding protein domain	NotCarbMet	30.5162
NODE_40_length_155359_cov_14.257051_66	Isomerase	Intracellular	1898203		OTHER	5.3.1.25	G	Converts the aldose L-fucose into the corresponding ketose L-fuculose	CarbMet	31.2814
NODE_12_length_417279_cov_36.723393_34	Bshunt	Intracellular	1690		OTHER		H	Belongs to the transketolase family	CarbMet	34.5006
NODE_95_length_83977_cov_30.953516_10	GH	Intracellular	357809	GH43_12(133-408)	OTHER		G	Ankyrin repeats (many copies)	CarbMet	31.629
NODE_47_length_142990_cov_39.043264_35	GH	Intracellular	1690	GH32(57-364)	OTHER		G	Belongs to the glycosyl hydrolase 32 family	CarbMet	31.2165
NODE_130_length_64212_cov_533.077716_22	C3C4	Intracellular	226186		OTHER	4.1.1.49	H	Involved in the gluconeogenesis. Catalyzes the conversion of oxaloacetate (OAA) to phosphoenolpyruvate (PEP) through direct phosphoryl transfer between the nucleoside triphosphate and OAA	CarbMet	31.377
NODE_26_length_78125_cov_16.771538_13	MucinDeg	Intracellular	2320884		OTHER		EM	Dihydrodipicolinate synthetase family	CarbMet	31.3622
NODE_62_length_55487_cov_16.392625_32	Regulator	Secreted	2320884		LIPO(Sec/SPII)		G	Periplasmic binding protein domain	NotCarbMet	32.0826
NODE_125_length_31678_cov_14.865984_18	Transporter	Membrane	2320884		LIPO(Sec/SPII)		G	Bacterial extracellular solute-binding protein	NotCarbMet	32.0424
NODE_362_length_12530_cov_15.571062_6	Transporter	Membrane	2320884		LIPO(Sec/SPII)		G	Periplasmic binding protein domain	NotCarbMet	31.6568
NODE_155_length_52976_cov_14.611837_11	Transporter	Membrane	2292985		SP(Sec/SPI)		G	Periplasmic binding protein domain	NotCarbMet	32.7782
NODE_52_length_58598_cov_16.124746_45	Transporter	Membrane	2320884		LIPO(Sec/SPII)		G	Bacterial extracellular solute-binding protein	NotCarbMet	34.3757
NODE_26_length_78125_cov_16.771538_10	Transporter	Membrane	397287		LIPO(Sec/SPII)		G	Bacterial extracellular solute-binding protein	NotCarbMet	35.8393
NODE_92_length_86032_cov_31.048373_59	GH	Secreted	937334	PL9_1(735-1101)	SP(Sec/SPI)		E	Parallel beta-helix repeats	NotCarbMet	32.9318
NODE_241_length_28746_cov_36.825590_3	Transporter	Membrane	1346611		LIPO(Sec/SPII)		G	PFAM extracellular solute-binding protein family 1	NotCarbMet	33.9745
NODE_102_length_38513_cov_17.481356_19	Transporter	Membrane	397287		LIPO(Sec/SPII)		G	Bacterial extracellular solute-binding protein	NotCarbMet	36.1895

## Sheet: Table 1 - C - ABPP
Protein	UniProt ID	Protein Name	A_Hi_GH	B_Hi_GH	C_Hi_GH	A_Lo_GH	B_Lo_GH	C_Lo_GH
NODE_100_length_80732_cov_39.012519_68	AA351TPX1	DUF3666 domain-containing protein	29.0288	29.4516	29.3612	0	0	0
NODE_10033_length_2487_cov_4.811266_2	R9JBS9	Uncharacterized protein	0	0	0	24.2959	26.909	24.9679
NODE_1010_length_28714_cov_50.468021_16	R9JCV	3-hydroxybutyryl-CoA dehydrogenase	27.4987	26.6741	25.858	28.4522	29.6817	26.7659
NODE_101703_length_374_cov_1.902821_1	R9N9Z1	Uncharacterized protein	28.9773	28.5064	27.0314	0	27.5682	0
NODE_1017061_length_481_cov_1.500000_1			25.2978	25.8681	25.1492	0	0	0
NODE_102_length_38513_cov_17.481356_19	R9J3L4	Carbohydrate ABC transporter substrate-binding protein	0	0	26.6798	36.1895	34.9385	35.262
NODE_1024163_length_269_cov_0.897196_1	AA3A9C1V2	LacI family transcriptional regulator	23.459	23.6385	23.4174	24.8641	0	23.0105
NODE_1026_length_28395_cov_7.872336_5	AA3A9DC66	Uncharacterized protein	0	0	0	30.1079	31.9533	27.6993
NODE_103_length_38258_cov_14.684711_2	AA4V1PUI8	Amino acid ABC transporter substrate-binding protein	0	0	23.3724	29.4095	28.7986	28.1663
NODE_1031385_length_268_cov_1.352113_1	AA3A9EW77	SH3 domain-containing protein	0	0	0	27.8037	25.7487	27.3945
NODE_1047_length_8409_cov_4.561887_7	AA3A9ECE	Uncharacterized protein	26.8479	29.5019	29.2959	31.5714	29.436	29.2821
NODE_10511_length_1983_cov_2.682573_2			0	0	0	26.7694	27.62	27.4928
NODE_1051488_length_501_cov_1.322870_1			27.0747	26.9324	26.0222	0	27.6009	0
NODE_1054466_length_500_cov_1.723596_2			29.6318	28.0907	26.4982	0	0	0
NODE_1059_length_27807_cov_11.604713_11	AA1Y4VXM2	Leucyl aminopeptidase	32.2582	31.0518	31.913	32.2051	26.1621	29.342
NODE_10682_length_3411_cov_4.659714_2	AA3A9BV26	Sugar ABC transporter substrate-binding protein	0	0	0	28.4696	25.4361	25.8957
NODE_1093315_length_390_cov_1.677612_1			31.3147	30.4594	30.4018	30.7714	29.5372	30.8472
NODE_1096_length_27003_cov_13.435394_2	AA3A8UEJ1	TRAP transporter substrate-binding protein	30.2337	29.5473	29.8975	0	22.8951	0
NODE_1096167_length_489_cov_1.679724_2			0	0	0	28.374	26.9896	28.3356
NODE_10973_length_2198_cov_4.380775_1	R9M7Z7	HTH cro/C1-type domain-containing protein	28.1452	29.6274	30.3828	27.0953	26.5287	0
NODE_1102058_length_460_cov_1.604938_1			0	0	0	28.5455	28.1379	27.6191
NODE_110654_length_1082_cov_1.540409_1			23.8836	25.1146	28.5405	0	0	0
NODE_111_length_69898_cov_49.514268_29	AA2N3QXG7	Nucleoside hydrolase	32.6902	32.9582	31.701	26.9998	32.2467	23.733
NODE_111186_length_404_cov_3.134670_2	R9MBE8	Uncharacterized protein	27.6289	28.1921	28.1425	0	0	0
NODE_1126875_length_260_cov_1.873171_1			0	0	0	27.6416	25.9092	27.6321
NODE_1157523_length_473_cov_3.181818_1			0	27.9441	27.9342	30.46	29.2584	28.0835
NODE_1160415_length_378_cov_2.133127_1	G3HW5	Uncharacterized protein	28.1319	27.5387	26.9825	24.8703	0	0
NODE_117765_length_1064_cov_3.125867_1	AAV1DL3	Uncharacterized protein	29.2837	29.0904	25.426	0	0	0
NODE_1179582_length_256_cov_1.432836_1	F9WHP5	WGS project CAEQ data, annotated contig 679	0	0	0	26.064	26.5455	24.7669
NODE_1196675_length_464_cov_2.200489_1			27.7661	28.1586	27.0698	0	0	0
NODE_12_length_417279_cov_36.723393_147	AA2N3QIR	Argininosuccinate synthase (EC 6.3.4.5) (Citrulline--aspartate ligase)	30.5341	31.3198	26.437	0	27.0419	0
NODE_12_length_417279_cov_36.723393_192	AA4Q5B6K2	Glyoxal reductase	31.3579	30.8119	28.2261	0	27.4595	0
NODE_12_length_417279_cov_36.723393_223	AA2N3QST7	6 kDa chaperonin (GroEL protein) (Protein Cpn6)	28.9367	30.6784	25.2311	0	0	0
NODE_12_length_417279_cov_36.723393_34	AA2N3QV34	Transketolase	34.4329	34.5006	33.2974	28.6149	31.9951	0
NODE_12_length_417279_cov_36.723393_87	AA2N3QIS3	Ribulose-phosphate 3-epimerase (EC 5.1.3.1)	30.9411	29.5685	28.5548	0	26.9043	0
NODE_122_length_66535_cov_24.245412_42	AA359IC7	Phosphoglycerate kinase (EC 2.7.2.3)	28.3512	30.6463	28.149	0	28.7447	25.02
NODE_12302_length_734_cov_1.755523_1	AA2G6NA57	Uncharacterized protein	0	0	23.6935	26.0249	26.9421	25.642
NODE_124_length_66347_cov_34.362910_16	AA351TJ32	Uncharacterized protein	27.6394	29.2994	29.8096	0	0	0
NODE_1245987_length_359_cov_1.476974_1	R9K551	Branched-chain amino acid aminotransferase	27.9507	27.9705	28.3305	0	0	0
NODE_125_length_31678_cov_14.865984_18	AA4Q2BBH8	Extracellular solute-binding protein	0	0	0	32.0424	30.8364	31.1486
NODE_1253700_length_427_cov_1.387097_1	AA3N2N639	GH115_C domain-containing protein	25.5763	0	0	23.4679	24.6107	26.0074
NODE_1262635_length_356_cov_2.355482_1	AA2K4ZCX7	Lipoprotein LipO	26.453	28.3884	26.81	29.6582	28.4579	28.8365
NODE_127253_length_854_cov_1.819775_1	AA1I5UJ9	5'-nucleotidase	30.4396	33.0624	31.4311	30.1244	29.8891	28.5916
NODE_1277625_length_359_cov_1.309211_1	AA1Q6KDF9	Thymidylate kinase	31.5905	0	0	29.2387	28.3589	28.9492
NODE_1296652_length_356_cov_1.578073_1	AA1Q6QM9	DUF352 domain-containing protein	26.8566	26.4087	27.019	27.6508	0	0
NODE_130_length_64212_cov_533.077716_22	Q8A414	Phosphoenolpyruvate carboxykinase (ATP) (PCK) (PEP carboxykinase) (PEPCK) (EC 4.1.1.49)	31.377	29.3906	27.0305	0	0	0
NODE_1373588_length_345_cov_1.324138_1			29.2804	29.0138	29.1048	0	0	30.3224
NODE_139441_length_521_cov_1.021459_1	R5FBG3	Uncharacterized protein	26.7958	26.5355	0	24.0446	25.5331	23.0214
NODE_140_length_58729_cov_15.400382_47	AA3D4XDC3	CO dehydrogenase/CO-methylating acetyl-CoA synthase complex subunit beta	29.3722	29.2966	26.1745	0	0	0
NODE_1411020_length_240_cov_1.037838_1			24.2396	27.0584	28.7997	0	27.6286	24.8129
NODE_1421178_length_339_cov_1.338028_1			27.0679	28.2217	25.9639	0	25.6105	0
NODE_1430202_length_338_cov_0.918728_1	AA3A8YU47	AAA_23 domain-containing protein	27.6788	28.4426	29.2269	0	0	0
NODE_1436_length_4410_cov_4.788289_1			0	27.1452	27.1635	26.8412	26.7286	25.63
NODE_144_length_58082_cov_15.232978_37	AA2S4GJT5	D-lyxose/D-mannose family sugar isomerase	28.7206	27.855	26.6695	0	0	0
NODE_144294_length_273_cov_0.880734_1	AA1C6CZR	Uncharacterized FAD-linked oxidoreductase Rv228 (EC 1.-.-.-)	26.7189	26.3756	24.3891	0	0	0
NODE_144380_length_515_cov_1.917391_1	AA3E2Y9P5	Deleted.	25.2314	25.5132	23.6681	0	0	0
NODE_1450288_length_411_cov_1.980337_1	AA3A8WFU	Uncharacterized protein	0	0	0	32.1975	29.3145	31.5422
NODE_145109_length_332_cov_1.574007_1	AA316QBP7	ATP-dependent Clp protease proteolytic subunit (EC 3.4.21.92) (Endopeptidase Clp)	26.8274	27.7666	27.177	26.9683	0	25.5324
NODE_146_length_55824_cov_14.301117_41	AA3D4X43	Peripla_BP_4 domain-containing protein	30.8736	30.443	28.4559	0	0	0
NODE_148_length_26664_cov_17.077831_1	AA4Q2B1S8	Uncharacterized protein	28.0647	28.4375	25.3344	0	0	0
NODE_148109_length_394_cov_1.421829_2	AA4R4FGI2	XRE family transcriptional regulator	26.3537	25.2692	27.4471	25.1284	0	25.8197
NODE_15_length_277354_cov_32.907490_192	AA3D5XUB5	Glutamine synthetase type III	28.1966	31.0699	30.0819	0	0	0
NODE_15_length_277354_cov_32.907490_228	AA2K2TPQ3	5S ribosomal protein L7/L12	28.3714	29.562	27.996	0	0	0
NODE_154222_length_802_cov_1.835341_1	R9MI56	Uncharacterized protein	29.5709	30.5887	29.5152	0	0	0
NODE_1544344_length_231_cov_1.619318_1	R9M7R4	Uncharacterized protein	0	0	0	33.1208	31.8675	32.5012
NODE_155_length_52976_cov_14.611837_11	AA417R9W9	Peripla_BP_4 domain-containing protein	32.7782	32.4347	29.0279	0	0	0
NODE_155_length_52976_cov_14.611837_4	AA3D4XCC	Rhamnulokinase	30.7005	30.7441	26.2614	0	0	0
NODE_1581841_length_368_cov_1.840256_1			29.0471	28.6751	25.6863	0	0	0
NODE_1582938_length_368_cov_1.533546_1			25.7003	24.5468	23.653	0	0	0
NODE_162_length_47775_cov_39.301760_24	AA2N3QSJ7	Beta-xylosidase	29.8154	29.8286	28.2845	25.4256	30.3714	0
NODE_1635681_length_311_cov_0.882812_1			0	0	0	28.0129	26.2565	28.2518
NODE_1648180_length_358_cov_1.584158_2			25.034	26.7313	24.8086	0	0	0
NODE_1656697_length_308_cov_1.517787_1	R9MIY9	Peripla_BP_4 domain-containing protein	29.7268	30.427	28.1723	24.2436	0	0
NODE_1660_length_18978_cov_8.600539_2	AA3A9FQY9	Galactose ABC transporter substrate-binding protein	21.4216	24.7133	0	29.0895	21.2902	29.8448
NODE_1690_length_18757_cov_16.526040_11	AA4Q2BCJ2	L-fucose isomerase (FucIase) (EC 5.3.1.25) (6-deoxy-L-galactose isomerase)	0	0	0	30.3512	30.4705	30.0378
NODE_1697405_length_351_cov_0.864865_1			0	0	0	33.8999	32.4239	32.1982
NODE_1701006_length_221_cov_1.156627_1			28.2415	27.855	26.6695	0	0	0
NODE_170675_length_490_cov_1.839080_1	AA3A9FQ5	L-fucose isomerase (FucIase) (EC 5.3.1.25) (6-deoxy-L-galactose isomerase)	31.0634	30.789	28.0643	27.697	28.6649	26.9676
NODE_1706799_length_303_cov_1.157258_1			30.0911	28.9411	26.9158	28.3717	27.1727	27.4132
NODE_1751628_length_343_cov_1.406250_1			26.5687	26.6066	31.4125	0	25.3549	28.2647
NODE_1791979_length_354_cov_2.157191_1			29.4962	29.1088	27.4724	0	0	0
NODE_1798376_length_292_cov_1.113924_1			26.4602	26.991	24.9849	0	0	0
NODE_1802108_length_353_cov_1.221477_1	AA3A8Z582	DUF3798 domain-containing protein	26.2538	25.1238	26.3293	0	0	0
NODE_180867_length_260_cov_0.936585_1			0	26.4899	27.3	26.7733	25.9275	25.8968
NODE_1838901_length_288_cov_1.236052_1			0	0	0	24.9339	26.2075	24.557
NODE_185540_length_760_cov_2.272340_1			25.5633	26.6228	23.6491	0	0	0
NODE_187_length_41794_cov_24.545653_18	AA359I6A7	Branched chain amino acid aminotransferase	28.7232	28.7252	28.9846	26.2605	26.8959	29.3322
NODE_1876737_length_210_cov_0.612903_1			26.7607	26.0097	27.1062	0	0	0
NODE_187728_length_938_cov_2.772367_1			0	0	0	25.3294	24.0825	25.1017
NODE_1880605_length_209_cov_1.805195_1			30.4077	29.6548	29.9453	30.3424	0	0
NODE_1884746_length_282_cov_1.691630_1			0	29.0466	0	29.9532	30.115	27.0972
NODE_188745_length_260_cov_0.936585_1	R6C8Y9	SBP_bac_5 domain-containing protein	0	0	0	30.2219	27.0596	30.1661
NODE_1898847_length_281_cov_2.123894_1			22.8625	24.9284	23.3137	0	0	0
NODE_19_length_93630_cov_16.507133_74	R9J246	SCP domain-containing protein	0	0	0	31.0624	29.8554	31.1969
NODE_1910104_length_280_cov_0.853333_1	AAF2PPZ2	Bifunctional NAD(P)H-hydrate repair enzyme (Nicotinamide nucleotide repair protein) [Includes: ADP-dependent (S)-NAD(P)H-hydrate dehydratase (EC 4.2.1.136) (ADP-dependent NAD(P)HX dehydratase); NAD(P)H-hydrate epimerase (EC 5.1.99.6)]	29.5093	29.4945	28.5065	0	0	29.2366
NODE_1946481_length_277_cov_1.292793_1			0	0	0	27.1744	26.0074	25.0935
NODE_1948_length_16673_cov_4.612408_11	AA3D1PJJ3	Uncharacterized protein	27.0453	26.9533	31.1105	26.97	28.4473	29.3621
NODE_195_length_39948_cov_67.697691_11			27.1301	27.5574	27.8915	0	26.8594	23.185
NODE_1959136_length_315_cov_1.846154_1	AA3A9FRK5	Sugar ABC transporter substrate-binding protein	30.3563	29.8152	27.4494	28.6905	0	0
NODE_196417_length_352_cov_1.292929_1	AA1M7IRW9	NAD_synthase domain-containing protein	0	0	0	26.1853	26.237	26.0586
NODE_1975501_length_274_cov_1.095890_1	AA351TP9	Methyl-accepting transducer domain-containing protein	27.0019	26.9228	24.5205	0	24.9818	0
NODE_2_length_633876_cov_395.559562_267	Q8A8Y4	1,4-beta-mannosyl-N-acetylglucosamine phosphorylase (EC 2.4.1.32) (4-O-beta-D-mannopyranosyl-N-acetyl-D-glucosamine:phosphate alpha-D-mannosyltransferase)	29.236	27.5945	30.2034	26.8658	28.3219	24.8903
NODE_2007100_length_271_cov_1.763889_1	AA1Q6RGB3	Polyribonucleotide nucleotidyltransferase (EC 2.7.7.8) (Polynucleotide phosphorylase) (PNPase)	26.4234	25.6089	0	25.3999	24.9467	24.0902
NODE_202_length_38951_cov_23.099753_19	AA3N2NNH6	Pyrophosphate--fructose 6-phosphate 1-phosphotransferase (EC 2.7.1.9) (6-phosphofructokinase, pyrophosphate dependent) (PPi-dependent phosphofructokinase) (PPi-PFK) (Pyrophosphate-dependent 6-phosphofructose-1-kinase)	27.239	28.0373	26.325	0	0	26.1865
NODE_2021959_length_323_cov_0.694030_1	C4N9B3	6 kDa chaperonin (Fragment)	26.3098	27.8011	26.4079	0	0	0
NODE_2029857_length_306_cov_2.294821_1			25.5548	26.2774	25.5232	27.5308	30.0641	26.4008
NODE_2051856_length_304_cov_1.140562_1	AA2K6U2C8	Keratin 75	27.879	29.2462	29.6349	27.1969	26.3484	26.2551
NODE_2054766_length_267_cov_1.811321_1			25.2978	25.8681	25.1492	0	0	0
NODE_2092701_length_264_cov_2.296651_1	AA355YLV3	Sucrose-6-phosphate hydrolase (Fragment)	26.2653	27.487	27.1751	0	0	0
NODE_21_length_231770_cov_67.560775_179	R6J4S1	Phosphoenolpyruvate carboxykinase [GTP] (PEP carboxykinase) (PEPCK) (EC 4.1.1.32) (GTP-dependent phosphoenolpyruvate carboxykinase) (GTP-PEPCK)	30.4741	30.7137	29.2829	27.9717	29.0831	26.5579
NODE_21_length_86002_cov_17.429323_33	AA4Q2BCZ2	Sugar ABC transporter substrate-binding protein	0	0	0	30.5162	28.0269	30.4175
NODE_211_length_36337_cov_21.506670_5	AA359I5K9	Triosephosphate isomerase (TIM) (TPI) (EC 5.3.1.1) (Triose-phosphate isomerase)	30.1202	30.8257	32.834	29.9767	30.9566	31.3705
NODE_2179863_length_258_cov_0.945813_1	AA3A9E9I4	Carbohydrate ABC transporter substrate-binding protein	0	27.394	29.2878	32.3548	31.4065	28.524
NODE_220_length_34293_cov_52.307728_11	AA4Q5BD97	4-alpha-glucanotransferase (EC 2.4.1.25) (Amylomaltase) (Disproportionating enzyme)	30.0437	30.7207	27.3277	0	28.4298	0
NODE_220923_length_248_cov_2.606218_1			29.0048	29.4147	0	27.4746	27.2889	26.9298
NODE_222718_length_336_cov_0.889680_1	AA426DD43	Pyridine nucleotide-disulfide oxidoreductase	28.1692	27.4467	27.3096	0	0	0
NODE_2230561_length_254_cov_0.964824_1	AA1Q6S1C8	Polyribonucleotide nucleotidyltransferase (EC 2.7.7.8) (Polynucleotide phosphorylase) (PNPase)	24.2005	26.7064	26.5864	0	0	24.3924
NODE_22532_length_851_cov_2.295226_1	R9M6Z8	Uncharacterized protein	27.953	27.9904	28.0989	0	0	0
NODE_2256013_length_252_cov_1.512690_1			26.6274	25.9581	26.2808	0	0	0
NODE_2258032_length_252_cov_0.974619_2	AA4Q2BN97	3-isopropylmalate dehydrogenase (EC 1.1.1.85) (3-IPM-DH) (Beta-IPM dehydrogenase) (IMDH)	0	0	0	29.5518	27.7894	28.0116
NODE_2272611_length_251_cov_1.224490_1	R9KGR1	Pyruvate, phosphate dikinase (EC 2.7.9.1)	27.6839	27.7225	26.5915	0	0	0
NODE_2278495_length_250_cov_2.461538_1	CC3A	Phosphoribulokinase/uridine kinase family protein (Threonine--tRNA ligase 1) (EC 6.1.1.3)	28.1917	26.5033	28.7007	31.4046	30.2555	28.9313
NODE_2296796_length_249_cov_1.659794_1			0	0	0	28.2769	28.2457	25.8583
NODE_2316025_length_248_cov_0.994819_1	AA416KUY2	Alpha-hydroxy-acid oxidizing protein	25.6202	26.418	25.14	0	0	0
NODE_2334708_length_285_cov_1.669565_1			0	0	0	22.1611	30.9591	22.9477
NODE_233680_length_239_cov_0.994565_1	AA3A8TUE1	Sugar ABC transporter substrate-binding protein	0	23.1987	0	27.6971	26.2794	27.9368
NODE_2349092_length_245_cov_2.652632_1			0	0	0	30.621	29.329	29.9166
NODE_2382700_length_243_cov_2.042553_1	D2JW98	Formyltetrathydrofolate synthetase (Fragment)	26.812	27.3826	25.0209	0	0	0
NODE_2386257_length_243_cov_1.414894_1	AA1I5SP9	6 kDa chaperonin (GroEL protein) (Protein Cpn6)	25.836	26.616	25.9568	0	0	0
NODE_2397391_length_242_cov_1.957219_1			28.2415	27.855	26.6695	0	0	0
NODE_24_length_224501_cov_34.530658_11			29.5121	28.2059	24.1089	0	0	0
NODE_24_length_224501_cov_34.530658_114	AA4Q5AFC3	Probable phosphoketolase (EC 4.1.2.-)	32.7858	33.1827	30.3836	0	31.2377	0
NODE_24_length_224501_cov_34.530658_29	AA2N3R4N2	Enolase (EC 4.2.1.11) (2-phospho-D-glycerate hydro-lyase) (2-phosphoglycerate dehydratase)	34.5094	34.0089	32.5246	28.747	31.6032	0
NODE_24_length_224501_cov_34.530658_50	AA4Q5AUC2	1,4-alpha-glucan branching enzyme GlgB (EC 2.4.1.18) (1,4-alpha-D-glucan:1,4-alpha-D-glucan 6-glucosyl-transferase) (Alpha-(1->4)-glucan branching enzyme) (Glycogen branching enzyme) (BE)	31.4395	31.7351	29.4115	27.019	29.4208	0
NODE_2403256_length_242_cov_1.074866_1			0	0	0	30.2535	29.4556	29.8162
NODE_241_length_28746_cov_36.825590_3	AA1B1YP42	ABC transporter substrate-binding protein	33.6629	33.9745	33.5857	0	0	0
NODE_2411494_length_241_cov_2.064516_1			34.5193	34.643	34.7099	34.9657	34.6005	0
NODE_242_length_28573_cov_16.369556_18	AA3D4XB47	Iron ABC transporter substrate-binding protein	32.9835	32.7105	30.3385	0	0	0
NODE_246086_length_234_cov_0.905028_1	AA1V5QBL9	SPBc2 prophage-derived glycosyltransferase SunS (EC 2.4.1.-)	0	0	0	30.4577	28.4818	29.0449
NODE_2466522_length_260_cov_1.404878_1			0	0	0	26.3566	25.6693	27.1377
NODE_254237_length_691_cov_1.176101_1			0	0	0	25.7439	24.9113	26.1232
NODE_255212_length_245_cov_1.010526_1	AA3B9CHJ7	Cobalt chelatase	28.0508	25.2522	24.3662	0	0	0
NODE_255356_length_241_cov_2.064516_1	AA1C5P1I4	V-type sodium pump subunit C	28.256	28.7949	25.8767	0	0	0
NODE_25910_length_1502_cov_1.716655_1			30.5379	30.7415	28.3085	0	27.7459	0
NODE_26_length_78125_cov_16.771538_10	R9J5N5	Uncharacterized protein	0	0	28.263	35.8393	34.4317	33.2603
NODE_26_length_78125_cov_16.771538_13	AA4Q2BAL6	N-acetylneuraminate lyase	0	0	0	31.2763	29.0419	31.3622
NODE_2614_length_9376_cov_3.956121_2	AA412V1H	Aminoglycoside phosphotransferase family protein	28.6176	28.9689	28.3173	0	0	0
NODE_261668_length_316_cov_1.103448_1	AA374I9Y9	Carbohydrate ABC transporter substrate-binding protein	0	27.0342	25.4427	27.3963	25.1325	26.8612
NODE_263721_length_239_cov_1.565217_1	AA1C5ZNJ3	6 kDa chaperonin (GroEL protein) (Protein Cpn6)	24.912	25.2513	24.7782	0	0	0
NODE_2652_length_3742_cov_4.503390_1	R9NFH2	Uncharacterized protein	29.2922	29.9906	29.4799	0	28.8225	0
NODE_2657579_length_226_cov_0.923977_1			0	0	0	25.6681	25.3309	26.6958
NODE_2670112_length_243_cov_1.143617_1			0	0	0	30.4843	30.5722	28.3252
NODE_2671834_length_253_cov_0.969697_1			30.0065	28.3041	29.842	28.1482	27.236	29.8409
NODE_269018_length_679_cov_1.200321_1			29.8969	29.7119	27.8996	0	28.8499	0
NODE_270_length_24449_cov_38.677585_8	AA3A9APS1	3-isopropylmalate dehydrogenase (EC 1.1.1.85) (3-IPM-DH) (Beta-IPM dehydrogenase) (IMDH)	29.3629	29.1862	28.0684	0	25.474	0
NODE_2709186_length_240_cov_1.037838_1			0	0	0	28.5316	28.1765	27.5044
NODE_27113_length_756_cov_2.865906_1			25.526	27.5303	25.4612	0	0	0
NODE_2765994_length_245_cov_1.010526_1	AA1Q6RR86	Glutamine--tRNA ligase (EC 6.1.1.18)	0	23.2549	0	29.5721	28.3574	26.1277
NODE_276952_length_424_cov_1.560976_1			0	0	0	29.8582	29.1931	29.3149
NODE_2792538_length_217_cov_1.185185_1	AA3A9CUP	VWA domain-containing protein	28.348	0	0	28.3847	27.2083	28.269
NODE_28_length_74638_cov_15.378183_53	R9JEF3	Peptide/nickel transport system substrate-binding protein	0	0	0	32.2394	31.5962	31.0578
NODE_2818113_length_241_cov_0.967742_1			27.9838	27.6186	27.7772	0	0	28.8766
NODE_283400_length_826_cov_1.923476_2			0	0	0	31.4635	29.4214	30.7791
NODE_2876286_length_211_cov_3.282051_1			29.8969	29.7119	27.8996	0	28.8499	0
NODE_2876360_length_211_cov_2.461538_1	AA1C7GTH3	6 kDa chaperonin (GroEL protein) (Protein Cpn6)	25.5963	26.6185	25.8489	0	0	0
NODE_2876648_length_211_cov_2.448718_1	AA426DR6	LacI family transcriptional regulator	30.1971	30.752	25.9539	0	0	0
NODE_2904353_length_234_cov_1.072626_1	AA35TLF6	Bifunctional metallophosphatase/5'-nucleotidase	0	0	0	26.7329	22.9501	25.6848
NODE_29164_length_1376_cov_4.970477_1	AA3R8JR89	NADH peroxidase	24.1113	25.3389	23.5884	0	0	0
NODE_2959812_length_220_cov_2.151515_1			30.2276	0	0	30.564	30.5429	30.5872
NODE_2963891_length_207_cov_1.263158_1			0	29.0045	30.0764	25.0474	26.2848	26.8812
NODE_2999684_length_226_cov_1.631579_1	AA1A9UW97	Uncharacterized protein	0	0	25.5653	26.7556	26.4397	27.8598
NODE_3_length_629679_cov_503.153587_180	AAPEW87	Aminoacyl-histidine dipeptidase (Cytosol non-specific dipeptidase) (EC 3.4.13.18) (Dipeptidase D)	28.9602	27.2456	27.2482	0	27.0657	0
NODE_3_length_629679_cov_503.153587_84	C6ILX6	DJ-1 family protein	26.5634	25.1155	25.5973	0	23.2597	0
NODE_30_length_73332_cov_16.410333_40	R9JGU7	Xaa-His dipeptidase	0	0	0	28.8605	27.9012	27.051
NODE_30127_length_1035_cov_3.306122_2	V2YJ67	N-acetylglucosamine-6-phosphate deacetylase	24.964	23.6744	24.2199	0	0	0
NODE_304690_length_652_cov_1.197655_1			28.7753	28.5878	29.3925	28.3883	28.8608	30.8104
NODE_3064788_length_212_cov_1.783439_1			0	0	0	28.374	26.9896	28.3356
NODE_3085729_length_118_cov_25.968254_1	Q6TUF9	LRRGT85	0	0	0	29.5066	29.9723	28.0843
NODE_3089906_length_219_cov_1.170732_1			25.8086	25.9041	23.8601	0	0	0
NODE_309934_length_220_cov_1.418182_1	AA1U7NP45	Phosphate acetyltransferase	24.0214	27.321	25.439	0	0	0
NODE_31158_length_1444_cov_2.221022_1	AA139JW46	Pyrophosphate--fructose 6-phosphate 1-phosphotransferase (EC 2.7.1.9) (6-phosphofructokinase, pyrophosphate dependent) (PPi-dependent phosphofructokinase) (PPi-PFK) (Pyrophosphate-dependent 6-phosphofructose-1-kinase)	28.0062	30.0284	28.6497	29.5807	29.2347	28.521
NODE_3132_length_10470_cov_5.679405_12	AA1C6H5W2	Oligopeptide-binding protein AppA	0	0	0	30.0574	27.2219	27.9736
NODE_331268_length_839_cov_2.011480_1			26.9143	25.7998	25.522	0	0	0
NODE_33481_length_411_cov_1.227528_1	AA395YPD2	Polyribonucleotide nucleotidyltransferase (EC 2.7.7.8) (Polynucleotide phosphorylase) (PNPase)	26.6795	27.0939	25.89	27.3001	26.3594	25.6053
NODE_337615_length_630_cov_1.290435_1			26.277	25.6578	24.5657	0	0	0
NODE_33856_length_868_cov_1.458795_1	AA1C6KM11	Thermostable beta-glucosidase B (EC 3.2.1.21)	27.1855	29.3673	27.7895	0	0	0
NODE_342_length_13143_cov_16.726925_2	AA4Q2BE2	BMP family ABC transporter substrate-binding protein	0	0	25.338	34.0205	32.8434	33.1977
NODE_346141_length_227_cov_1.116279_1	AA1Q6RDJ5	6 kDa chaperonin (GroEL protein) (Protein Cpn6)	28.0634	27.0123	28.187	0	0	0
NODE_349730_length_285_cov_1.130435_1			26.4026	27.5991	26.391	0	0	27.1169
NODE_35_length_175635_cov_72.874963_115	AA2N8IRN3	Branched-chain-amino-acid aminotransferase (BCAT) (EC 2.6.1.42)	27.0747	26.9324	26.0222	0	27.6009	0
NODE_35_length_67532_cov_15.706908_44	AA4Q2B2R8	Taurine ABC transporter substrate-binding protein	0	0	0	31.3766	30.6822	30.6203
NODE_350715_length_620_cov_1.373451_1			28.0321	28.5034	28.7675	0	0	0
NODE_358_length_59054_cov_9.556823_13			0	0	0	24.1942	32.8131	32.8998
NODE_362_length_12530_cov_15.571062_6	AA4Q2B3P9	Galactose ABC transporter substrate-binding protein	0	0	26.4637	31.6568	31.0509	31.3798
NODE_366_length_32988_cov_63.537090_2	AA1U7NP81	Branched-chain amino acid ABC transporter substrate-binding protein	26.6594	31.2424	29.7402	25.6458	26.4185	23.4078
NODE_366327_length_389_cov_1.038922_2	R9M7G6	Carbohydrate ABC transporter substrate-binding protein	0	0	0	31.0776	30.3592	28.4958
NODE_3677_length_9021_cov_5.298349_9	R5A4H	Periplasmic binding protein	27.6476	27.3225	25.9306	23.312	0	0
NODE_37_length_172616_cov_483.367203_54	Q8A753	Phosphoglycerate kinase (EC 2.7.2.3)	31.5192	30.284	28.2897	23.0049	25.259	0
NODE_3717_length_6643_cov_4.671372_6	AA3D4HSK	ATPase	0	0	0	30.4825	28.4937	29.8322
NODE_37231_length_1132_cov_2.571959_1			0	26.5931	27.9987	27.8859	27.246	24.639
NODE_378946_length_603_cov_1.839416_1	AA351VCW8	Amino acid ABC transporter substrate-binding protein	0	0	0	28.4608	26.773	27.8986
NODE_383034_length_277_cov_1.729730_1			25.0218	26.6948	24.7391	0	0	0
NODE_393508_length_275_cov_1.950000_1			25.4133	25.4952	24.2899	0	25.472	0
NODE_395_length_30142_cov_63.545518_27	AA1U7NNT7	L-lactate dehydrogenase (L-LDH) (EC 1.1.1.27)	23.4294	31.2182	26.7284	0	25.2217	0
NODE_4_length_617060_cov_345.550545_115	AA3D4G9W	DUF262 domain-containing protein	0	0	0	27.61	26.1561	26.8241
NODE_40_length_155359_cov_14.257051_66	AA3D4KW6	L-fucose isomerase (FucIase) (EC 5.3.1.25) (6-deoxy-L-galactose isomerase)	30.5074	31.2814	27.8908	0	0	0
NODE_40_length_155359_cov_14.257051_91	AA3A9FR3	Fucose isomerase	31.1412	31.1121	27.0339	0	0	0
NODE_42_length_62050_cov_15.674877_23	R9JFF4	4-hydroxy-tetrahydrodipicolinate synthase (HTPA synthase) (EC 4.3.3.7)	26.8167	0	0	31.3942	31.1184	28.2803
NODE_421406_length_767_cov_1.938202_1			22.3811	22.8904	22.4731	0	0	0
NODE_42591_length_1350_cov_2.210811_1			0	26.4227	22.866	23.7091	22.2543	24.4273
NODE_42751_length_968_cov_2.711939_1	AA3A9DC66	Uncharacterized protein	0	0	0	27.0074	28.1587	25.4122
NODE_431863_length_265_cov_1.338095_1	AAG2JVY3	Reverse transcriptase domain-containing protein	0	0	0	28.374	26.9896	28.3356
NODE_44707_length_687_cov_3.037975_1	AA1C5QZP4	Dihydrodipicolinate synthase (EC 4.3.3.7)	30.0911	28.9411	26.9158	28.3717	27.1727	27.4132
NODE_458458_length_362_cov_1.563518_1			25.3165	25.1253	26.1103	0	0	0
NODE_459269_length_207_cov_1.138158_1	AA1K1N29	Glyceraldehyde-3-phosphate dehydrogenase (EC 1.2.1.-)	26.7172	31.9235	31.0222	24.2838	30.1441	0
NODE_46937_length_888_cov_2.193277_1	AA3E2EPV9	Serine/threonine protein kinase	25.6778	24.5581	24.7775	27.6294	0	26.9872
NODE_47_length_142990_cov_39.043264_35	AA4Q5BF85	Beta-(1-2)-fructofuranosidase	30.6451	31.2165	28.9526	25.4087	0	0
NODE_479545_length_556_cov_2.001996_1	AA1Y4UPD1	Uncharacterized protein	24.8272	25.954	25.2396	27.9948	25.7399	24.8438
NODE_48_length_142924_cov_15.577501_98	AA1H9A7Q6	Rubrerythrin	29.1336	29.2467	26.336	0	0	0
NODE_487654_length_355_cov_1.280000_1			26.7607	26.0097	27.1062	0	0	0
NODE_488812_length_256_cov_1.189055_1			27.3796	28.2316	27.9685	27.3848	27.239	0
NODE_49383_length_634_cov_2.763385_1			0	0	0	25.6856	24.0176	23.2313
NODE_498373_length_670_cov_3.172358_1	Q7TMA9	Aa1249 (Ab1-341) (Ab2-196) (Ac1-114) (Ac1262) (Ac2-69) (Ba2-693)	0	0	0	25.4652	26.3397	23.211
NODE_5_length_528796_cov_554.483134_115			28.2291	27.2967	28.0983	0	25.2281	0
NODE_5_length_528796_cov_554.483134_310	AAPFUT1	Putative rubrerythrin (Rubrerythrin) (Rubrerythrin family protein)	28.1145	26.9665	26.7402	0	0	0
NODE_504724_length_713_cov_1.840426_1	AA355FZX4	Formate--tetrahydrofolate ligase (EC 6.3.4.3) (Formyltetrahydrofolate synthetase) (FHS) (FTHFS)	28.3619	28.9022	25.6523	0	0	0
NODE_507236_length_711_cov_2.739329_1			24.7308	26.8716	24.9582	23.7925	24.1731	26.7273
NODE_512822_length_349_cov_1.571429_2			26.8229	26.4189	26.214	0	0	0
NODE_52_length_58598_cov_16.124746_45	AA4Q2B661	ABC transporter substrate-binding protein	0	0	0	34.3757	32.9895	32.8284
NODE_528805_length_699_cov_2.231366_1	AA4Q5B6K2	Glyoxal reductase	28.2156	26.4212	25.8557	0	25.641	0
NODE_53_length_133033_cov_15.924378_30	AA3D4XCP9	Uncharacterized protein	32.5459	31.5928	29.6809	24.8174	0	0
NODE_53_length_133033_cov_15.924378_35	AA3D4XBF	Peptide-binding protein	33.3722	32.6584	28.952	25.4541	0	0
NODE_53070_length_789_cov_3.461853_3	AA4S2F8C4	Glyceraldehyde-3-phosphate dehydrogenase (EC 1.2.1.-)	26.7181	28.2202	26.7372	23.6194	25.0269	24.4976
NODE_538265_length_249_cov_0.989691_1	AA318KQG5	UDP-N-acetylglucosamine--N-acetylmuramyl-(pentapeptide) pyrophosphoryl-undecaprenol N-acetylglucosamine transferase (EC 2.4.1.227) (Undecaprenyl-PP-MurNAc-pentapeptide-UDPGlcNAc GlcNAc transferase)	26.0543	27.3669	25.7862	0	0	0
NODE_538958_length_527_cov_2.881356_1			0	0	0	29.375	27.4859	27.8617
NODE_550807_length_643_cov_180.450680_2			29.9693	30.5933	30.6537	0	29.7624	31.1134
NODE_552_length_22274_cov_12.172015_2	AA1IBVL	5S ribosomal protein L7/L12	0	26.8503	25.2543	26.8162	26.4494	25.6768
NODE_559800_length_682_cov_2.381180_1			0	0	0	24.5789	22.1413	24.0222
NODE_568005_length_252_cov_0.974619_1			30.0973	29.592	29.5862	29.6232	0	30.4415
NODE_57_length_128647_cov_31.518975_25	AA3A9FAH7	CARDB domain-containing protein	27.0667	29.0034	28.7049	0	0	0
NODE_58_length_125887_cov_31.064507_47	AA1D3TRR7	6 kDa chaperonin (GroEL protein) (Protein Cpn6)	27.4314	29.2826	28.8425	0	0	0
NODE_59_length_124764_cov_27.570993_16	AA4Q2B589	L-arabinose isomerase (EC 5.3.1.4)	26.4172	26.982	28.439	0	0	0
NODE_592973_length_665_cov_2.459016_1			25.3057	27.6274	26.5779	0	0	0
NODE_594337_length_242_cov_1.026738_1			27.357	27.865	27.4718	0	0	0
NODE_594986_length_242_cov_1.016043_1	N2BHW5	Polyribonucleotide nucleotidyltransferase (EC 2.7.7.8) (Polynucleotide phosphorylase) (PNPase)	26.6795	27.0939	25.89	27.3001	26.3594	25.6053
NODE_60_length_55756_cov_16.462505_7	AA4Q2B7I4	N-acetylglucosamine-6-phosphate deacetylase (EC 3.5.1.25)	0	0	0	27.66	27.2967	28.0272
NODE_603540_length_503_cov_3.180804_2			28.2675	27.51	28.5113	26.0142	0	0
NODE_62_length_55487_cov_16.392625_18	AA4Q2B9C5	Fucose isomerase	0	0	0	28.4001	27.7458	28.674
NODE_62_length_55487_cov_16.392625_32	AA4Q2B9Y5	LacI family transcriptional regulator	0	0	27.6975	32.0826	30.6043	31.4915
NODE_624254_length_650_cov_2.759664_1			25.8015	0	0	27.4533	27.5104	28.7987
NODE_633641_length_324_cov_2.122677_1			0	0	0	31.6882	30.598	29.0522
NODE_634882_length_244_cov_10.111111_1	AA1C6KA51	Acyl-CoA dehydrogenase, short-chain specific (EC 1.3.8.1)	28.0799	27.3343	24.4812	25.3843	25.7052	0
NODE_641036_length_603_cov_2.151460_1			25.2159	23.9688	24.3697	24.6678	24.6345	24.7717
NODE_64804_length_490_cov_2.025287_1	R9M1Y5	Peripla_BP_4 domain-containing protein	26.6327	27.5445	27.232	0	0	0
NODE_65_length_117347_cov_28.503052_63	AA1C5Z9L8	Uncharacterized esterase yxiM (EC 3.1.-.-)	26.7693	27.6556	28.5446	0	0	0
NODE_652238_length_487_cov_2.650463_1	AA61I3G	Casein kinase I isoform delta-like protein (EC 2.7.11.1)	26.1503	24.843	0	26.271	26.0541	26.0873
NODE_678356_length_232_cov_1.209040_1			27.7501	28.3993	26.5081	0	0	0
NODE_69_length_110053_cov_36.937735_93	AA3A9FDB9	Glutamate dehydrogenase	26.6405	29.166	27.5073	0	0	0
NODE_69_length_139239_cov_17.311135_41	AA1E3UHZ	ABC transporter substrate-binding protein (Multiple sugar-binding protein)	0	0	25.8454	30.6255	32.8732	28.127
NODE_695021_length_619_cov_2.588652_2	AA3R1FH7	Deleted.	26.9109	26.7212	25.8852	0	0	0
NODE_697604_length_230_cov_1.097143_1			25.246	27.6123	26.6186	0	0	0
NODE_7_length_153665_cov_15.420917_105	R9JDX9	Flagellar basal body protein	0	25.7978	0	27.2164	26.038	25.6149
NODE_70_length_110019_cov_15.608617_22	R9MUN1	6 kDa chaperonin (GroEL protein) (Protein Cpn6)	25.8194	28.0646	23.6964	0	0	0
NODE_70_length_110019_cov_15.608617_28	AA3D4X7G	RpiB/LacA/LacB family sugar-phosphate isomerase	29.1393	29.9294	23.1587	0	0	0
NODE_70919_length_474_cov_1.439141_1	AA1K1NJ92	Sirohydrochlorin cobaltochelatase	24.9536	28.531	27.6561	0	0	0
NODE_721075_length_609_cov_1.658845_1			24.2319	0	24.5374	26.6944	25.2248	26.5386
NODE_72585_length_581_cov_2.547529_1	AA174DI23	Carbohydrate ABC transporter substrate-binding protein (Maltose ABC transporter periplasmic protein)	0	0	0	24.1981	27.1642	27.9508
NODE_740168_length_225_cov_1.794118_1	AAV1K25	Uncharacterized protein	0	0	0	27.5205	26.2446	26.0789
NODE_746323_length_305_cov_1.152000_1			26.3148	25.3701	25.4587	27.0068	26.0397	26.9009
NODE_746512_length_233_cov_1.949438_1	AA1C5QYM	Glutamate dehydrogenase	28.8365	28.747	27.5753	0	0	0
NODE_75_length_101378_cov_26.619928_17	AA1I5VK3	Oligopeptide transport system substrate-binding protein	30.4125	31.3014	31.54	0	0	0
NODE_75273_length_464_cov_1.545232_2	AA3A9E8H8	Sel1 repeat family protein	29.8969	29.7119	27.8996	0	28.8499	0
NODE_7567_length_990_cov_2.365775_1	A4J7R4	Phage Terminase	27.4916	31.8942	31.2507	0	29.4207	0
NODE_76278_length_457_cov_2.388060_1	AA1C5LIR1	D-allose-binding periplasmic protein	0	0	0	26.1853	26.237	26.0586
NODE_7736_length_3176_cov_3.322333_1	AA351TFN4	ABC transporter substrate-binding protein	26.2254	0	0	30.1178	26.857	26.461
NODE_78256_length_543_cov_2.163934_1	AA412LD31	SBP_bac_5 domain-containing protein	0	0	0	28.2521	25.0496	28.8799
NODE_786077_length_449_cov_1.949239_1	AA3A9EP18	Polyribonucleotide nucleotidyltransferase (EC 2.7.7.8) (Polynucleotide phosphorylase) (PNPase)	25.4529	27.6539	0	26.0948	26.8223	26.7352
NODE_78658_length_953_cov_29.283964_1	AA416FJS9	Galactose ABC transporter substrate-binding protein	24.661	30.1404	31.4505	22.7027	26.3296	23.7526
NODE_798729_length_579_cov_3.708015_1			0	0	0	27.87	27.5123	25.8876
NODE_8_length_490911_cov_53.709770_168			29.3103	28.5209	29.5449	0	27.2699	0
NODE_80236_length_318_cov_1.467681_1			25.8006	26.7543	25.6443	0	0	0
NODE_812_length_33822_cov_6.741434_37	AA1C5NUR5	HTH-type transcriptional regulator immR	28.4515	27.1534	25.6238	0	0	0
NODE_824_length_13977_cov_5.821003_15	BN9B8	6 kDa chaperonin (GroEL protein) (Protein Cpn6)	29.3892	31.0179	30.2766	30.9863	26.0871	26.0646
NODE_833370_length_291_cov_2.033898_1	AA2E2B3E6	Uncharacterized protein	24.9046	27.28	25.7532	0	0	0
NODE_841681_length_441_cov_1.790155_1	R9MBE8	Uncharacterized protein	26.3163	27.0564	26.5805	0	0	0
NODE_842_length_13569_cov_63.198609_6	AA1U7NLB6	Glucose-6-phosphate isomerase (GPI) (EC 5.3.1.9) (Phosphoglucose isomerase) (PGI) (Phosphohexose isomerase) (PHI)	24.1769	32.6055	31.27	0	30.207	0
NODE_8463_length_1634_cov_2.790374_2	AA417M27	C4-dicarboxylate ABC transporter substrate-binding protein	28.6325	24.9982	24.3011	24.4342	0	0
NODE_8517_length_4155_cov_2.485366_2	AA1U7NPC8	Carbohydrate kinase	27.0928	33.8979	29.2887	25.4146	25.9259	21.4905
NODE_853936_length_214_cov_1.012579_1	AA3A9F9K9	Glucose-6-phosphate isomerase (GPI) (EC 5.3.1.9) (Phosphoglucose isomerase) (PGI) (Phosphohexose isomerase) (PHI)	24.1812	25.0393	24.3611	0	23.9423	24.6702
NODE_8596_length_1984_cov_3.481597_2	AA373VRJ6	ATP-grasp domain-containing protein	25.5691	26.6216	26.7424	0	0	0
NODE_8725_length_2842_cov_14.809473_5	R9J9I6	Uncharacterized protein	0	0	27.6724	28.9115	27.2738	30.4147
NODE_88_length_88402_cov_66.529469_4	B2URG3	Orotidine 5'-phosphate decarboxylase	25.0181	23.2209	25.0764	0	24.5206	0
NODE_88139_length_928_cov_2.009164_1			0	25.0278	27.0863	28.0241	26.6583	26.4526
NODE_88924_length_438_cov_3.584856_1	AA3A8ZB11	Sugar ABC transporter substrate-binding protein	28.3953	27.5948	28.626	0	0	0
NODE_905332_length_281_cov_1.787611_1			23.6149	28.327	24.9137	0	0	0
NODE_92_length_86032_cov_31.048373_59	AA1I5SVB7	Right handed beta helix region	31.1424	32.6047	32.9318	0	25.4276	0
NODE_93_length_85626_cov_14.768800_80	AA3D4XD48	Carbohydrate ABC transporter substrate-binding protein	28.7512	28.7249	25.87	0	0	0
NODE_936124_length_155_cov_5.360000_1	V2XZW9	UDP-glucose 4-epimerase (EC 5.1.3.2)	25.7029	26.726	25.5327	0	0	0
NODE_939751_length_214_cov_1.899371_1	AA3A8YP99	Glutamate dehydrogenase	26.8352	27.4566	26.4043	0	26.5333	25.7641
NODE_9467_length_1514_cov_3.630569_1	R9M61	Uncharacterized protein	25.7918	25.3528	26.0488	0	0	0
NODE_95_length_83977_cov_30.953516_10	A9KLD2	Glycoside hydrolase family 43	29.4699	30.7597	31.629	0	0	0
NODE_96_length_40397_cov_17.936493_23	AA4Q2BGJ5	DUF348 domain-containing protein	0	0	0	28.7581	27.8309	29.321
NODE_96441_length_483_cov_0.892523_2			23.9452	26.1358	29.4229	0	24.2219	27.8816
NODE_976_length_4120_cov_33.131119_2	AA395YK87	NADH peroxidase	24.1113	25.3389	23.5884	0	0	0
NODE_978740_length_405_cov_2.434286_1	AA4Q2BRE9	Carbohydrate ABC transporter substrate-binding protein	0	27.3146	0	32.0173	30.2916	30.0472
NODE_98011_length_301_cov_1.784553_1	R5R3T5	Uncharacterized protein	26.7935	26.8189	26.8457	30.3655	28.3481	28.0899
sp|A6BLY7|K1C28_MOUSE			24.9147	28.6721	30.2507	25.8876	25.6836	26.5585
sp|E9Q7P9|CDHR2_MOUSE	E9Q7P9	Cadherin-related family member 2	27.6432	28.2672	28.7992	30.3716	30.5138	31.4011
sp|P01592|IGJ_MOUSE	P1592	Immunoglobulin J chain	26.7308	24.0673	26.4336	26.473	26.5677	25.8289
sp|P07724|ALBU_MOUSE			23.7385	23.9697	22.6731	26.4623	0	24.8007
sp|P12787|COX5A_MOUSE	P12787	Cytochrome c oxidase subunit 5A, mitochondrial (Cytochrome c oxidase polypeptide Va)	0	0	0	27.917	25.3522	24.8814
sp|P30275|KCRU_MOUSE	P3275	Creatine kinase U-type, mitochondrial (EC 2.7.3.2) (Acidic-type mitochondrial creatine kinase) (Mia-CK) (Ubiquitous mitochondrial creatine kinase) (U-MtCK)	28.0227	26.7483	25.845	0	0	24.7902
sp|Q11136|PEPD_MOUSE	Q11136	Xaa-Pro dipeptidase (X-Pro dipeptidase) (EC 3.4.13.9) (Imidodipeptidase) (Peptidase 4) (Peptidase D) (Proline dipeptidase) (Prolidase)	26.1012	0	26.5836	29.7404	26.501	30.0543
sp|Q3TTY5|K22E_MOUSE	Q3TTY5	Keratin, type II cytoskeletal 2 epidermal (Cytokeratin-2e) (CK-2e) (Epithelial keratin-2e) (Keratin-2 epidermis) (Keratin-2e) (K2e) (Type-II keratin Kb2)	25.6475	26.9687	28.9005	0	0	26.1105
sp|Q3UV17|K22O_MOUSE	Q3UV17	Keratin, type II cytoskeletal 2 oral (Keratin-76) (K76) (Type-II keratin Kb9)	29.0844	30.377	33.6897	28.1224	28.2296	0
sp|Q8K0C9|GMDS_MOUSE	Q8KC9	GDP-mannose 4,6 dehydratase (EC 4.2.1.47) (GDP-D-mannose dehydratase) (GMD)	28.3201	28.3532	27.5017	27.8617	0	27.4231
sp|Q9CQ52|CEL3B_MOUSE	Q9CQ52	Chymotrypsin-like elastase family member 3B (EC 3.4.21.7) (Elastase IIIB) (Elastase-3B) (Protease E)	29.8517	29.2943	29.9844	30.7736	30.8756	31.2401
sp|Q9CR35|CTRB1_MOUSE	Q9CR35	Chymotrypsinogen B (EC 3.4.21.1) [Cleaved into: Chymotrypsin B chain A; Chymotrypsin B chain B; Chymotrypsin B chain C]	25.5723	0	25.3649	25.7354	22.9715	26.9408
tr|A0A571BDS5|A0A571BDS5_MOUSE	AA571BDS5	Maltase-glucoamylase 2, pseudogene	0	0	0	29.193	24.8354	29.5843
tr|Q9Z1R9|Q9Z1R9_MOUSE			28.8197	28.9616	28.4086	28.8375	28.265	28.9036

## Sheet: Table 2 - LEfSe
taxa	log average highest class	condition	LDA-score	P-value
x_cellular organisms.k_Bacteria.x_Terrabacteria group.p_Deinococcus Thermus.c_Deinococci.o_Thermales.f_Thermaceae.g_Thermus.s_Thermus parvatiensis	0.109712	Low	1.622	0.00648531
x_cellular organisms.k_Bacteria.p_Proteobacteria.x_delta epsilon subdivisions.c_Deltaproteobacteria.o_Desulfovibrionales.f_Desulfovibrionaceae.g_Desulfovibrio.s_Desulfovibrio vulgaris.x_Desulfovibrio vulgaris str_Miyazaki F	0.387037			-
x_cellular organisms.k_Bacteria.p_Proteobacteria.c_Betaproteobacteria.o_Burkholderiales.f_Burkholderiaceae.g_Burkholderia.x_Burkholderia cepacia complex	1.97645			-
x_cellular organisms.k_Bacteria.x_Terrabacteria group.p_Actinobacteria.c_Actinomycetia.o_Corynebacteriales.f_Mycobacteriaceae.g_Mycolicibacterium.s_Mycolicibacterium anyangense	0.0436834			-
x_cellular organisms.k_Bacteria.p_Proteobacteria.c_Alphaproteobacteria.o_Hyphomicrobiales.f_Methylobacteriaceae.g_Methylobacterium.x_unclassified Methylobacterium.s_Methylobacterium sp_XJLW	0			-
x_cellular organisms.k_Bacteria.x_Terrabacteria group.p_Actinobacteria.c_Actinomycetia.o_Micrococcales.f_Microbacteriaceae.g_Cnuibacter.s_Cnuibacter physcomitrellae	0			-
x_cellular organisms.k_Bacteria.p_Proteobacteria.c_Gammaproteobacteria.o_Enterobacterales.f_Enterobacteriaceae.g_Leclercia.s_Leclercia adecarboxylata	1.14168			-
x_cellular organisms.k_Bacteria.p_Proteobacteria.x_delta epsilon subdivisions.c_Epsilonproteobacteria.o_Campylobacterales.f_Campylobacteraceae.g_Campylobacter.s_Campylobacter canadensis	1.02974			-
x_cellular organisms.k_Bacteria.p_Proteobacteria.c_Gammaproteobacteria.o_Enterobacterales.f_Enterobacteriaceae.g_Shigella.s_Shigella dysenteriae	0.956379			-
x_cellular organisms.k_Bacteria.x_Terrabacteria group.p_Firmicutes.c_Bacilli.o_Lactobacillales.f_Lactobacillaceae.g_Leuconostoc.s_Leuconostoc suionicum	0.018611			-
x_cellular organisms.k_Bacteria.x_Terrabacteria group.p_Firmicutes.c_Clostridia.o_Eubacteriales.f_Clostridiaceae.g_Clostridium.s_Clostridium kluyveri.x_Clostridium kluyveri DSM 555	0			-
x_cellular organisms.k_Bacteria.p_Proteobacteria.c_Alphaproteobacteria.o_Hyphomicrobiales.f_Rhizobiaceae.x_Sinorhizobium Ensifer group.g_Ensifer.x_unclassified Ensifer	0.0954848	Low	1.74187	0.00394775
x_cellular organisms.k_Bacteria.p_Proteobacteria.c_Gammaproteobacteria.o_Pseudomonadales.f_Pseudomonadaceae.g_Pseudomonas.x_unclassified Pseudomonas.s_Pseudomonas sp_GR 6 02	0			-
x_cellular organisms.k_Bacteria.p_Proteobacteria.c_Betaproteobacteria.o_Burkholderiales.f_Alcaligenaceae.g_Castellaniella.s_Castellaniella defragrans.x_Castellaniella defragrans 65Phen	0.102652	Low	1.81227	0.00648531
x_cellular organisms.k_Bacteria.x_Terrabacteria group.x_Cyanobacteria Melainabacteria group.p_Cyanobacteria.o_Synechococcales.f_Synechococcaceae.g_Synechococcus.x_unclassified Synechococcus.s_Synechococcus sp_KORDI 52	0.174881			-
x_cellular organisms.k_Bacteria.x_FCB group.x_Bacteroidetes Chlorobi group.p_Bacteroidetes.c_Cytophagia.o_Cytophagales.f_Roseivirgaceae.g_Roseivirga.s_Roseivirga pacifica	0.647467			-
k_Viruses.x_Duplodnaviria.k_Heunggongvirae.p_Uroviricota.c_Caudoviricetes.o_Caudovirales.f_Podoviridae.x_unclassified Podoviridae.x_crAss like viruses.x_UAG readthrough crAss clade.s_crAssphage cr6 1	0			-
k_Viruses.x_Riboviria.k_Orthornavirae.p_Negarnaviricota.x_Polyploviricotina.c_Ellioviricetes.o_Bunyavirales.f_Peribunyaviridae.g_Orthobunyavirus.s_Nyando orthobunyavirus.x_Nyando virus	0			-
k_Viruses.x_Duplodnaviria.k_Heunggongvirae.p_Uroviricota.c_Caudoviricetes.o_Caudovirales.f_Schitoviridae.x_Rothmandenesvirinae	0			-
x_cellular organisms.k_Bacteria.p_Proteobacteria.c_Gammaproteobacteria.o_Pseudomonadales.f_Moraxellaceae.g_Moraxella.s_Moraxella bovoculi	1.05479			-
x_cellular organisms.k_Bacteria.p_Proteobacteria.x_delta epsilon subdivisions.c_Deltaproteobacteria.o_Desulfobacterales.f_Desulfobulbaceae.g_Desulfotalea.s_Desulfotalea psychrophila.x_Desulfotalea psychrophila LSv54	0.345765			-
x_cellular organisms.k_Bacteria.x_FCB group.x_Bacteroidetes Chlorobi group.p_Bacteroidetes.c_Bacteroidia.o_Bacteroidales.f_Muribaculaceae.x_unclassified Muribaculaceae.s_Muribaculaceae bacterium Isolate 077_Janvier	1.79452			-
x_cellular organisms.k_Bacteria.p_Proteobacteria.c_Alphaproteobacteria.o_Hyphomicrobiales.f_Methylobacteriaceae.g_Microvirga.x_unclassified Microvirga	1.47085			-
x_cellular organisms.k_Bacteria.p_Proteobacteria.c_Gammaproteobacteria.o_Alteromonadales.f_Alteromonadaceae.g_Alteromonas.s_Alteromonas stellipolaris	0			-
k_Viruses.x_Duplodnaviria.k_Heunggongvirae.p_Uroviricota.c_Caudoviricetes.o_Caudovirales.f_Myoviridae.g_Flaumdravirus.s_Pseudomonas virus KIL2.x_Pseudomonas phage vB PsyM KIL4	0			-
x_cellular organisms.k_Bacteria.p_Aquificae.c_Aquificae.o_Desulfurobacteriales.f_Desulfurobacteriaceae	0.526691			-
x_cellular organisms.k_Bacteria.x_Terrabacteria group.p_Actinobacteria.c_Actinomycetia.o_Micromonosporales.f_Micromonosporaceae.g_Actinoplanes.s_Actinoplanes derwentensis	0.493814	Low	1.43841	0.0104056
x_cellular organisms.k_Bacteria.p_Nitrospirae.c_Thermodesulfovibrionia.o_Thermodesulfovibrionales.f_Thermodesulfovibrionaceae.g_Thermodesulfovibrio.s_Thermodesulfovibrio yellowstonii.x_Thermodesulfovibrio yellowstonii DSM 11347	0.437264			-
x_cellular organisms.k_Bacteria.x_FCB group.x_Bacteroidetes Chlorobi group.p_Bacteroidetes.c_Chitinophagia.o_Chitinophagales.f_Chitinophagaceae.g_Lacibacter	0.379667			-
x_cellular organisms.k_Bacteria.x_Terrabacteria group.p_Chloroflexi.c_Chloroflexia.o_Chloroflexales.x_Chloroflexineae.f_Oscillochloridaceae.g_Candidatus Viridilinea	0.189997			-
x_cellular organisms.k_Bacteria.x_Terrabacteria group.p_Tenericutes.c_Mollicutes.o_Mycoplasmatales.f_Mycoplasmataceae.g_Mycoplasma.s_Mycoplasma iowae.x_Mycoplasma iowae 695	0			-
x_cellular organisms.k_Bacteria.p_Proteobacteria.c_Gammaproteobacteria.o_Vibrionales.f_Vibrionaceae.g_Vibrio.s_Vibrio furnissii.x_Vibrio furnissii NCTC 11218	0			-
x_cellular organisms.k_Bacteria.p_Proteobacteria.c_Gammaproteobacteria.o_Cellvibrionales.f_Spongiibacteraceae.g_Spongiibacter	0.533013			-
k_Viruses.x_Riboviria.k_Orthornavirae.p_Negarnaviricota.x_Haploviricotina.c_Monjiviricetes.o_Mononegavirales.f_Rhabdoviridae.x_Alpharhabdovirinae.g_Tibrovirus	0			-
x_cellular organisms.k_Bacteria.x_Terrabacteria group.p_Firmicutes.c_Bacilli.o_Bacillales.f_Bacillaceae.g_Lysinibacillus.x_unclassified Lysinibacillus.s_Lysinibacillus sp_FJAT 51161	0.645476			-
x_cellular organisms.k_Bacteria.p_Acidobacteria.c_Acidobacteriia.o_Acidobacteriales.f_Acidobacteriaceae.g_Terriglobus	0.893465			-
x_cellular organisms.k_Bacteria.p_Proteobacteria.c_Gammaproteobacteria.o_Chromatiales.f_Wenzhouxiangellaceae.g_Wenzhouxiangella	1.38681			-
k_Viruses.x_Monodnaviria.k_Shotokuvirae.p_Cressdnaviricota.c_Repensiviricetes.o_Geplafuvirales.f_Geminiviridae.g_Begomovirus.s_Sweet potato mosaic virus	0			-
x_cellular organisms.k_Bacteria.x_Terrabacteria group.p_Firmicutes.c_Clostridia.o_Eubacteriales.f_Peptococcaceae.g_Desulfotomaculum.s_Desulfotomaculum ferrireducens	0.644542			-
x_cellular organisms.k_Bacteria.p_Proteobacteria.c_Gammaproteobacteria.o_Pasteurellales.f_Pasteurellaceae.g_Haemophilus.s_Haemophilus influenzae.x_Haemophilus influenzae R2846	0			-
x_cellular organisms.k_Bacteria.x_Terrabacteria group.p_Firmicutes.c_Clostridia.o_Eubacteriales.x_unclassified Eubacteriales.s_Clostridiales bacterium 52 15	0.801901			-
x_cellular organisms.k_Bacteria.x_Terrabacteria group.p_Firmicutes.c_Clostridia.o_Eubacteriales.f_Clostridiaceae.g_Clostridium.x_unclassified Clostridium.s_Clostridium sp_AM28 20LB	0			-
x_cellular organisms.k_Bacteria.x_Terrabacteria group.p_Firmicutes.c_Clostridia.o_Eubacteriales.f_Vallitaleaceae.g_Petrocella	1.09691			-
x_cellular organisms.k_Bacteria.x_PVC group.p_Chlamydiae.c_Chlamydiia.o_Chlamydiales.f_Chlamydiaceae.x_Chlamydia Chlamydophila group.g_Chlamydia.s_Chlamydia trachomatis.x_Chlamydia trachomatis F SW5.x_Chlamydia trachomatis F SWFPminus	0			-
k_Viruses.x_Varidnaviria.k_Bamfordvirae.p_Nucleocytoviricota.c_Megaviricetes.o_Pimascovirales.f_Ascoviridae.g_Ascovirus.x_unclassified Ascovirus	0.67047			-
k_Viruses.x_Riboviria.k_Orthornavirae.p_Pisuviricota.c_Pisoniviricetes.o_Nidovirales.x_Tornidovirineae.f_Tobaniviridae.x_Serpentovirinae.g_Pregotovirus.x_Roypretovirus.s_Morelia tobanivirus 1	0			-
x_cellular organisms.k_Bacteria.p_Proteobacteria.c_Gammaproteobacteria.o_Enterobacterales.f_Erwiniaceae.g_Buchnera.s_Buchnera aphidicola.x_Buchnera aphidicola_Schizaphis graminum	1.06365			-
x_cellular organisms.k_Bacteria.p_Thermotogae.c_Thermotogae.o_Thermotogales.f_Fervidobacteriaceae.g_Thermosipho.x_unclassified Thermosipho_in_Bacteria .s_Thermosipho sp_1070	0			-
x_cellular organisms.k_Bacteria.p_Proteobacteria.c_Alphaproteobacteria.o_Rickettsiales.f_Anaplasmataceae.g_Ehrlichia.x_canis group.s_Ehrlichia canis	0.811017			-
x_cellular organisms.k_Bacteria.p_Proteobacteria.c_Gammaproteobacteria.o_Immundisolibacterales.f_Immundisolibacteraceae.g_Immundisolibacter.s_Immundisolibacter cernigliae	0	Low	1.48605	0.0249747
x_cellular organisms.k_Bacteria.x_unclassified Bacteria.s_bacterium 1XD42 54	2.15602			-
x_cellular organisms.k_Bacteria.p_Proteobacteria.c_Gammaproteobacteria.o_Enterobacterales.f_Yersiniaceae.g_Serratia.s_Serratia marcescens.x_Serratia marcescens WW4	0			-
x_cellular organisms.k_Bacteria.x_Terrabacteria group.p_Actinobacteria.c_Actinomycetia.o_Actinomycetales.f_Actinomycetaceae.g_Winkia.x_unclassified Winkia.s_Winkia sp_C64	0			-
x_cellular organisms.k_Bacteria.p_Spirochaetes.c_Spirochaetia.o_Spirochaetales.f_Borreliaceae.g_Borreliella.s_Borreliella garinii.x_Borreliella garinii BgVir	0.0891316			-
x_cellular organisms.k_Bacteria.p_Aquificae.c_Aquificae.o_Aquificales.f_Aquificaceae.g_Aquifex.s_Aquifex aeolicus.x_Aquifex aeolicus VF5	0.128437			-
k_Viruses.x_Varidnaviria.k_Bamfordvirae.p_Preplasmiviricota.c_Tectiliviricetes.o_Rowavirales.f_Adenoviridae.g_Aviadenovirus.s_Duck aviadenovirus B.x_Duck adenovirus 2	0			-
k_Viruses.x_Riboviria.k_Orthornavirae.p_Kitrinoviricota.c_Flasuviricetes.o_Amarillovirales.f_Flaviviridae.g_Hepacivirus	1.21393			-
x_cellular organisms.k_Bacteria.x_FCB group.x_Bacteroidetes Chlorobi group.p_Bacteroidetes.c_Bacteroidia.o_Bacteroidales.f_Prevotellaceae.g_Prevotella.s_Prevotella jejuni	0.982956			-
x_cellular organisms.k_Bacteria.x_PVC group.p_Chlamydiae.c_Chlamydiia.o_Chlamydiales.f_Chlamydiaceae.x_Chlamydia Chlamydophila group.g_Chlamydia.s_Chlamydia pecorum.x_Chlamydia pecorum VR629	0.221168			-
x_cellular organisms.k_Bacteria.x_FCB group.x_Bacteroidetes Chlorobi group.p_Bacteroidetes.c_Flavobacteriia.o_Flavobacteriales.f_Flavobacteriaceae.g_Zobellia	0.876849			-
x_cellular organisms.k_Bacteria.p_Proteobacteria.c_Gammaproteobacteria.o_Enterobacterales.f_Pectobacteriaceae.g_Pectobacterium.s_Pectobacterium wasabiae	0.164872			-
x_cellular organisms.k_Bacteria.x_Terrabacteria group.p_Actinobacteria.c_Actinomycetia.o_Micrococcales.f_Microbacteriaceae.g_Curtobacterium.x_unclassified Curtobacterium	0.920286			-
x_cellular organisms.k_Bacteria.x_FCB group.p_Gemmatimonadetes	1.22187			-
x_cellular organisms.k_Bacteria.p_Proteobacteria.c_Alphaproteobacteria.o_Rhodobacterales.f_Rhodobacteraceae.g_Antarctobacter.s_Antarctobacter heliothermus	0	Low	1.95257	0.00394775
x_cellular organisms.k_Bacteria.x_Terrabacteria group.p_Firmicutes.c_Clostridia.o_Eubacteriales.f_Lachnospiraceae.g_Lachnoclostridium.x_unclassified Lachnoclostridium.s_Lachnoclostridium sp_An118	1.66292			-
x_cellular organisms.k_Bacteria.x_Terrabacteria group.p_Actinobacteria.c_Actinomycetia.o_Geodermatophilales.f_Geodermatophilaceae.g_Modestobacter.s_Modestobacter marinus	0.604056			-
x_cellular organisms.k_Bacteria.p_Proteobacteria.c_Gammaproteobacteria.o_Alteromonadales.f_Alteromonadaceae.g_Marinobacter.x_unclassified Marinobacter.s_Marinobacter sp_LPB0319	0			-
x_cellular organisms.k_Bacteria.p_Proteobacteria.c_Alphaproteobacteria.o_Hyphomicrobiales.f_Phyllobacteriaceae.g_Salaquimonas	0			-
x_cellular organisms.k_Bacteria.x_Terrabacteria group.p_Firmicutes.c_Bacilli.o_Lactobacillales.f_Enterococcaceae.g_Tetragenococcus.s_Tetragenococcus halophilus	0.824435			-
x_cellular organisms.k_Bacteria.x_Terrabacteria group.p_Firmicutes.c_Bacilli.o_Lactobacillales.f_Carnobacteriaceae.g_Jeotgalibaca.x_unclassified Jeotgalibaca	1.38385			-
k_Viruses.x_Duplodnaviria.k_Heunggongvirae.p_Uroviricota.c_Caudoviricetes.o_Caudovirales.f_Autographiviridae.x_Slopekvirinae.g_Drulisvirus	0			-
k_Viruses.x_Duplodnaviria.k_Heunggongvirae.p_Uroviricota.c_Caudoviricetes.o_Caudovirales.f_Autographiviridae.g_Jalkavirus.s_Jalkavirus S08C159.x_uncultured phage MedDCM OCT S08 C159	0			-
x_cellular organisms.k_Bacteria.p_Proteobacteria.c_Alphaproteobacteria.o_Hyphomicrobiales.f_Bradyrhizobiaceae.g_Bradyrhizobium.x_unclassified Bradyrhizobium.s_Bradyrhizobium sp_SK17	0.0969105	Low	1.26958	0.00394775
x_cellular organisms.k_Bacteria.p_Proteobacteria.c_Alphaproteobacteria.o_Hyphomicrobiales.f_Xanthobacteraceae.g_Pseudolabrys.s_Pseudolabrys taiwanensis	0.0991978			-
x_cellular organisms.k_Bacteria.x_FCB group.x_Bacteroidetes Chlorobi group.p_Bacteroidetes.c_Bacteroidia.o_Bacteroidales.f_Tannerellaceae.g_Parabacteroides.s_Parabacteroides johnsonii	0.920956	High	1.28855	0.00648531
x_cellular organisms.k_Bacteria.p_Proteobacteria.c_Gammaproteobacteria.o_Alteromonadales.f_Alteromonadaceae.g_Paraglaciecola	1.24452			-
x_cellular organisms.k_Bacteria.p_Proteobacteria.x_delta epsilon subdivisions.c_Deltaproteobacteria.o_Desulfuromonadales.f_Geobacteraceae.g_Geobacter.s_Geobacter uraniireducens.x_Geobacter uraniireducens Rf4	0.505502			-
x_cellular organisms.k_Bacteria.x_Terrabacteria group.p_Firmicutes.c_Clostridia.o_Thermosediminibacterales.f_Tepidanaerobacteraceae.g_Tepidanaerobacter	0.811708			-
x_cellular organisms.k_Bacteria.p_Proteobacteria.c_Betaproteobacteria.o_Nitrosomonadales.f_Usitatibacteraceae	0.731698			-
x_cellular organisms.k_Bacteria.p_Proteobacteria.c_Betaproteobacteria.o_Neisseriales.f_Chromobacteriaceae.g_Vogesella	0.0853581			-
x_cellular organisms.k_Bacteria.x_Terrabacteria group.p_Firmicutes.c_Bacilli.o_Bacillales.f_Bacillaceae.g_Neobacillus.s_Neobacillus mesonae	0.840911			-
k_Viruses.x_Monodnaviria.k_Shotokuvirae.p_Cressdnaviricota.c_Repensiviricetes.o_Geplafuvirales.f_Geminiviridae.x_unclassified Geminiviridae.s_Niminivirus	0			-
x_cellular organisms.k_Bacteria.x_FCB group.x_Bacteroidetes Chlorobi group.p_Ignavibacteriae.c_Ignavibacteria.o_Ignavibacteriales.f_Melioribacteraceae.g_Melioribacter	0.553087			-
k_Viruses.x_Riboviria.k_Orthornavirae.p_Negarnaviricota.x_Polyploviricotina.c_Ellioviricetes.o_Bunyavirales.f_Phenuiviridae.g_Rubodvirus	0.00899798			-
x_cellular organisms.k_Bacteria.p_Proteobacteria.c_Gammaproteobacteria.o_Enterobacterales.f_Enterobacteriaceae.g_Salmonella.s_Salmonella bongori	0.174618			-
x_cellular organisms.k_Bacteria.x_Terrabacteria group.p_Actinobacteria.c_Actinomycetia.o_Micrococcales.f_Microbacteriaceae.g_Microbacterium.s_Microbacterium paludicola	0.0760224			-
x_cellular organisms.k_Bacteria.x_Terrabacteria group.p_Firmicutes.c_Clostridia.o_Eubacteriales.f_Oscillospiraceae.g_Ruminococcus.x_unclassified Ruminococcus.s_Ruminococcus sp_AF32 2AC	0.628618			-
x_cellular organisms.k_Bacteria.x_Terrabacteria group.p_Tenericutes.c_Mollicutes.o_Entomoplasmatales.f_Entomoplasmataceae.g_Entomoplasma.s_Entomoplasma melaleucae	0.741591			-
x_cellular organisms.k_Bacteria.x_Terrabacteria group.p_Firmicutes.c_Bacilli.o_Lactobacillales.f_Streptococcaceae.g_Lactococcus	3.70334	Low	3.24969	0.037373
k_Viruses.x_Duplodnaviria.k_Heunggongvirae.p_Uroviricota.c_Caudoviricetes.o_Caudovirales.f_Siphoviridae.g_Fromanvirus.x_unclassified Fromanvirus.s_Mycobacterium phage DarthPhader	0.273357			-
x_cellular organisms.k_Bacteria.x_Terrabacteria group.p_Actinobacteria.c_Actinomycetia.o_Micromonosporales.f_Micromonosporaceae.g_Plantactinospora.x_unclassified Plantactinospora	2.72176			-
x_cellular organisms.k_Bacteria.x_Terrabacteria group.p_Firmicutes.c_Clostridia.o_Eubacteriales.x_Eubacteriales incertae sedis.g_Intestinimonas	1.44398			-
x_cellular organisms.k_Bacteria.p_Proteobacteria.c_Alphaproteobacteria.o_Caulobacterales.f_Caulobacteraceae.g_Phenylobacterium	0.56922			-
x_cellular organisms.k_Bacteria.x_Terrabacteria group.p_Actinobacteria.c_Actinomycetia.o_Micrococcales.f_Intrasporangiaceae.g_Arsenicicoccus	0.294448	Low	1.48673	0.0249747
x_cellular organisms.k_Bacteria.p_Proteobacteria.c_Betaproteobacteria.o_Burkholderiales.f_Comamonadaceae.g_Kinneretia.x_unclassified Kinneretia	0.752621			-
x_cellular organisms.k_Bacteria.x_Terrabacteria group.p_Firmicutes.c_Clostridia.o_Eubacteriales.f_Lachnospiraceae.x_unclassified Lachnospiraceae.s_Lachnospiraceae bacterium 3 1	2.81636			-
x_cellular organisms.k_Bacteria.p_Proteobacteria.x_delta epsilon subdivisions.c_Deltaproteobacteria.o_Myxococcales.x_Cystobacterineae.f_Anaeromyxobacteraceae.g_Anaeromyxobacter.x_unclassified Anaeromyxobacter.s_Anaeromyxobacter sp_K	0			-
k_Viruses.x_Varidnaviria.k_Bamfordvirae.p_Preplasmiviricota.c_Tectiliviricetes.o_Rowavirales.f_Adenoviridae.g_Atadenovirus.s_Snake atadenovirus A	0			-
x_cellular organisms.k_Bacteria.x_Terrabacteria group.p_Firmicutes.x_unclassified Firmicutes sensu stricto.s_Firmicutes bacterium CAG 176 63 11	0.325213	Low	1.07403	0.0104056
k_Viruses.x_Riboviria.k_Orthornavirae.p_Pisuviricota.c_Pisoniviricetes.o_Nidovirales.x_Cornidovirineae.f_Coronaviridae.x_Orthocoronavirinae.g_Betacoronavirus.x_Hibecovirus.s_Bat Hp betacoronavirus Zhejiang2013	0	Low	1.83538	0.0222296
k_Viruses.x_Riboviria.x_unclassified Riboviria.x_unclassified ssRNA viruses.x_unclassified ssRNA positive strand viruses.s_Gamboa mosquito virus	0			-
k_Viruses.x_unclassified viruses.x_unclassified DNA viruses.x_unclassified ssDNA viruses.s_Dragonfly larvae associated circular virus 9	0			-
x_cellular organisms.k_Bacteria.p_Proteobacteria.c_Betaproteobacteria.o_Burkholderiales.f_Burkholderiaceae.g_Burkholderia.s_Burkholderia glumae.x_Burkholderia glumae BGR1	0			-
x_cellular organisms.k_Bacteria.x_Terrabacteria group.x_Cyanobacteria Melainabacteria group.p_Cyanobacteria.o_Synechococcales.f_Acaryochloridaceae	0.495337			-
k_Viruses.x_Duplodnaviria.k_Heunggongvirae.p_Uroviricota.c_Caudoviricetes.o_Caudovirales.f_Myoviridae.g_Anaposvirus.s_Synechococcus virus SCAM1.x_Synechococcus phage S CAM1	0			-
x_cellular organisms.k_Bacteria.p_Proteobacteria.x_delta epsilon subdivisions.c_Epsilonproteobacteria.o_Campylobacterales.f_Helicobacteraceae.g_Helicobacter.s_Helicobacter pylori.x_Helicobacter pylori F30	0			-
x_cellular organisms.k_Bacteria.x_Terrabacteria group.p_Firmicutes.c_Clostridia.o_Eubacteriales.x_Eubacteriales incertae sedis.g_Massilistercora.s_Massilistercora timonensis	1.46865			-
k_Viruses.x_Riboviria.k_Orthornavirae.p_Pisuviricota.c_Pisoniviricetes.o_Picornavirales.f_Caliciviridae.g_Recovirus.s_Recovirus A	0			-
k_Viruses.x_Riboviria.k_Orthornavirae.p_Kitrinoviricota.c_Alsuviricetes.o_Martellivirales.f_Virgaviridae.g_Goravirus	0.980856			-
k_Viruses.x_Duplodnaviria.k_Heunggongvirae.p_Uroviricota.c_Caudoviricetes.o_Caudovirales.f_Myoviridae.x_Tevenvirinae.g_Mosigvirus.s_Escherichia virus JS09	0			-
x_cellular organisms.k_Bacteria.x_Terrabacteria group.p_Firmicutes.c_Clostridia.o_Eubacteriales.f_Oscillospiraceae.g_Ruminococcus.x_unclassified Ruminococcus.s_Ruminococcus sp_OM08 9BH	0.253693	Low	1.31377	0.0163092
x_cellular organisms.k_Bacteria.p_Proteobacteria.x_delta epsilon subdivisions.c_Deltaproteobacteria.o_Desulfovibrionales.f_Desulfovibrionaceae.g_Pseudodesulfovibrio.s_Pseudodesulfovibrio indicus	0.758142			-
x_cellular organisms.k_Bacteria.x_Terrabacteria group.p_Firmicutes.c_Clostridia.o_Eubacteriales.f_Peptococcaceae.g_Desulfofarcimen.s_Desulfofarcimen acetoxidans.x_Desulfofarcimen acetoxidans DSM 771	0.718041	Low	1.56574	0.0249747
x_cellular organisms.k_Bacteria.x_Terrabacteria group.p_Firmicutes.c_Clostridia.o_Eubacteriales.f_Oscillospiraceae.g_Papillibacter.s_Papillibacter cinnamivorans.x_Papillibacter cinnamivorans DSM 12816	1.41506	Low	1.00054	0.0163092
x_cellular organisms.k_Bacteria.x_PVC group.p_Chlamydiae.c_Chlamydiia.o_Chlamydiales.f_Chlamydiaceae.x_Chlamydia Chlamydophila group.g_Chlamydia.x_unclassified Chlamydia.s_Chlamydia sp_S15 834C	0			-
x_cellular organisms.k_Bacteria.x_PVC group.p_Chlamydiae.c_Chlamydiia.o_Chlamydiales.f_Chlamydiaceae.x_Chlamydia Chlamydophila group.g_Chlamydia.s_Chlamydia psittaci.x_Chlamydia psittaci 6BC	0			-
x_cellular organisms.k_Bacteria.x_FCB group.x_Bacteroidetes Chlorobi group.p_Bacteroidetes.c_Cytophagia.o_Cytophagales.f_Cytophagaceae.g_Runella	1.03915			-
x_cellular organisms.k_Bacteria.p_Proteobacteria.c_Gammaproteobacteria.o_Enterobacterales.f_Enterobacteriaceae.x_Enterobacteriaceae incertae sedis	2.3067			-
x_cellular organisms.k_Bacteria.x_Terrabacteria group.p_Firmicutes.c_Clostridia.o_Eubacteriales.x_Eubacteriales incertae sedis.f_Clostridiales Family XIII_Incertae Sedis.g_Aminipila	1.54787			-
k_Viruses.x_Riboviria.k_Orthornavirae.p_Pisuviricota.c_Pisoniviricetes.o_Picornavirales.f_Picornaviridae.x_unclassified Picornaviridae.s_Washington bat picornavirus	0			-
x_cellular organisms.k_Bacteria.p_Proteobacteria.c_Gammaproteobacteria.o_Alteromonadales.f_Pseudoalteromonadaceae.g_Pseudoalteromonas.x_unclassified Pseudoalteromonas.s_Pseudoalteromonas sp_THAF3	0	Low	1.6533	0.00388491
x_cellular organisms.k_Bacteria.x_Terrabacteria group.p_Actinobacteria.c_Actinomycetia.o_Bifidobacteriales.f_Bifidobacteriaceae.g_Parascardovia.s_Parascardovia denticolens.x_Parascardovia denticolens DSM 10105_ JCM 12538	0.0934783			-
x_cellular organisms.k_Bacteria.x_Terrabacteria group.p_Actinobacteria.c_Actinomycetia.o_Streptomycetales.f_Streptomycetaceae.g_Streptomyces.x_Streptomyces violaceusniger group.s_Streptomyces yatensis	0.696221			-
x_cellular organisms.k_Bacteria.p_Proteobacteria.c_Alphaproteobacteria.o_Rhodobacterales.f_Rhodobacteraceae.g_Defluviimonas.s_Defluviimonas alba	0.465812			-
k_Viruses.x_Duplodnaviria.k_Heunggongvirae.p_Uroviricota.c_Caudoviricetes.o_Caudovirales.f_Siphoviridae.g_Weaselvirus.s_Rhodococcus virus Weasel	0			-
x_cellular organisms.k_Bacteria.x_Terrabacteria group.p_Firmicutes.c_Clostridia.o_Eubacteriales.f_Eubacteriaceae.g_Eubacterium.x_environmental samples.s_Eubacterium sp_CAG 156	0.49488			-
k_Viruses.x_Monodnaviria.k_Shotokuvirae.p_Cossaviricota.c_Papovaviricetes.o_Zurhausenvirales.f_Papillomaviridae.x_Firstpapillomavirinae.g_Alphapapillomavirus.s_Alphapapillomavirus 9	0.362366			-
x_cellular organisms.k_Bacteria.x_PVC group.p_Verrucomicrobia.c_Opitutae.o_Opitutales.f_Opitutaceae.g_Nibricoccus.s_Nibricoccus aquaticus	0.342774			-
x_cellular organisms.k_Bacteria.x_Terrabacteria group.p_Firmicutes.c_Bacilli.o_Lactobacillales.f_Carnobacteriaceae.g_Carnobacterium.x_unclassified Carnobacterium.s_Carnobacterium sp_CP1	0.0539994			-
x_cellular organisms.k_Bacteria.p_Proteobacteria.c_Gammaproteobacteria.o_Enterobacterales.f_Yersiniaceae.g_Serratia.x_unclassified Serratia.s_Serratia sp_FGI94	0.20226			-
x_cellular organisms.k_Bacteria.p_Proteobacteria.c_Gammaproteobacteria.o_Pseudomonadales.f_Moraxellaceae.g_Acinetobacter.s_Acinetobacter gyllenbergii	0.351633			-
k_Viruses.x_Monodnaviria.k_Shotokuvirae.p_Cossaviricota.c_Papovaviricetes.o_Zurhausenvirales.f_Papillomaviridae.x_Firstpapillomavirinae.g_Alphapapillomavirus.s_Alphapapillomavirus 2	0			-
k_Viruses.x_Monodnaviria.k_Shotokuvirae.p_Cossaviricota.c_Papovaviricetes.o_Zurhausenvirales.f_Papillomaviridae.x_Firstpapillomavirinae.g_Alphapapillomavirus.s_Alphapapillomavirus 3	0.126711			-
x_cellular organisms.k_Bacteria.x_Terrabacteria group.p_Actinobacteria.c_Actinomycetia.o_Micrococcales.f_Microbacteriaceae.g_Microbacterium.s_Microbacterium amylolyticum	0.818031	High	1.11112	0.037373
k_Viruses.x_Monodnaviria.k_Shotokuvirae.p_Cossaviricota.c_Papovaviricetes.o_Zurhausenvirales.f_Papillomaviridae.x_Firstpapillomavirinae.g_Alphapapillomavirus.s_Alphapapillomavirus 5	0			-
k_Viruses.x_Monodnaviria.k_Shotokuvirae.p_Cossaviricota.c_Papovaviricetes.o_Zurhausenvirales.f_Papillomaviridae.x_Firstpapillomavirinae.g_Alphapapillomavirus.s_Alphapapillomavirus 6	0			-
k_Viruses.x_Monodnaviria.k_Shotokuvirae.p_Cossaviricota.c_Papovaviricetes.o_Zurhausenvirales.f_Papillomaviridae.x_Firstpapillomavirinae.g_Alphapapillomavirus.s_Alphapapillomavirus 7	0			-
x_cellular organisms.k_Bacteria.x_Terrabacteria group.p_Firmicutes.c_Clostridia.o_Eubacteriales.x_Eubacteriales incertae sedis.f_Clostridiales Family XIII_Incertae Sedis.x_unclassified Clostridiales Family XIII_Incertae Sedis	0			-
x_cellular organisms.k_Bacteria.p_Proteobacteria.c_Alphaproteobacteria.o_Sphingomonadales.f_Sphingomonadaceae.g_Sphingomonas.x_unclassified Sphingomonas.s_Sphingomonas sp_AAP5	0			-
x_cellular organisms.k_Bacteria.x_Terrabacteria group.x_Cyanobacteria Melainabacteria group.p_Cyanobacteria.o_Synechococcales.f_Prochloraceae.g_Prochlorococcus.s_Prochlorococcus marinus.x_Prochlorococcus marinus subsp_pastoris.x_Prochlorococcus marinus subsp_pastoris str_CCMP1986	0.62939			-
x_cellular organisms.k_Bacteria.x_Terrabacteria group.p_Firmicutes.c_Bacilli.o_Bacillales.f_Paenibacillaceae.g_Paenibacillus.s_Paenibacillus polymyxa	1.18782			-
x_cellular organisms.k_Bacteria.x_Terrabacteria group.x_Cyanobacteria Melainabacteria group.p_Cyanobacteria.o_Pleurocapsales.f_Dermocarpellaceae.g_Stanieria.x_unclassified Stanieria.s_Stanieria sp_NIES 3757	0.589107			-
k_Viruses.x_Riboviria.k_Orthornavirae.p_Pisuviricota.c_Pisoniviricetes.o_Picornavirales.f_Secoviridae.g_Cheravirus.s_Cherry rasp leaf virus	0			-
x_cellular organisms.k_Bacteria.p_Proteobacteria.c_Gammaproteobacteria.o_Pseudomonadales.f_Pseudomonadaceae.g_Entomomonas.x_unclassified Entomomonas.s_Entomomonas sp_F2A	0.361313			-
k_Viruses.x_Adnaviria.k_Zilligvirae.p_Taleaviricota.c_Tokiviricetes.o_Ligamenvirales.f_Rudiviridae.g_Rudivirus.x_unclassified Rudivirus	0.0173602			-
x_cellular organisms.k_Bacteria.x_Terrabacteria group.p_Chloroflexi.c_Chloroflexia.o_Chloroflexales.x_Roseiflexineae.f_Roseiflexaceae.g_Roseiflexus.x_unclassified Roseiflexus	0			-
k_Viruses.x_Riboviria.k_Orthornavirae.p_Pisuviricota.c_Stelpaviricetes.o_Patatavirales.f_Potyviridae.g_Potyvirus.s_Chilli ringspot virus	0			-
x_cellular organisms.k_Bacteria.p_Proteobacteria.c_Gammaproteobacteria.o_Xanthomonadales.f_Xanthomonadaceae.g_Xanthomonas.s_Xanthomonas euvesicatoria.x_Xanthomonas euvesicatoria pv_alfalfae.x_Xanthomonas euvesicatoria pv_alfalfae CFBP 3836	0			-
x_cellular organisms.k_Bacteria.x_Terrabacteria group.p_Actinobacteria.c_Actinomycetia.o_Corynebacteriales.f_Segniliparaceae.g_Segniliparus.s_Segniliparus rotundus	0			-
x_cellular organisms.k_Bacteria.p_Proteobacteria.c_Betaproteobacteria.o_Nitrosomonadales.f_Sterolibacteriaceae.g_Denitratisoma.x_unclassified Denitratisoma	0.318826			-
x_cellular organisms.k_Bacteria.x_Terrabacteria group.p_Firmicutes.c_Bacilli.o_Lactobacillales.f_Streptococcaceae.g_Streptococcus.x_unclassified Streptococcus.s_Streptococcus sp_oral taxon 061	0			-
x_cellular organisms.k_Bacteria.p_Proteobacteria.c_Alphaproteobacteria.o_Hyphomicrobiales.f_Phyllobacteriaceae.g_Hoeflea.s_Hoeflea phototrophica	0			-
x_cellular organisms.k_Bacteria.p_Proteobacteria.x_delta epsilon subdivisions.c_Epsilonproteobacteria.o_Campylobacterales.f_Helicobacteraceae.g_Helicobacter.s_Helicobacter pylori.x_Helicobacter pylori PeCan18	0			-
x_cellular organisms.k_Bacteria.x_Terrabacteria group.p_Firmicutes.c_Bacilli.o_Lactobacillales.f_Streptococcaceae.g_Streptococcus.x_unclassified Streptococcus.s_Streptococcus sp_oral taxon 064	0			-
x_cellular organisms.k_Bacteria.x_Terrabacteria group.p_Actinobacteria.c_Nitriliruptoria.o_Euzebyales.f_Euzebyaceae.g_Euzebya.x_unclassified Euzebya.s_Euzebya sp_DY32 46	0.333833			-
x_cellular organisms.k_Bacteria.x_Terrabacteria group.p_Firmicutes.c_Bacilli.o_Bacillales.f_Planococcaceae.g_Sporosarcina.x_unclassified Sporosarcina.s_Sporosarcina sp_PTS2304	0.471778			-
x_cellular organisms.k_Bacteria.p_Proteobacteria.c_Alphaproteobacteria.o_Sphingomonadales.f_Sphingosinicellaceae.g_Sphingosinicella.x_unclassified Sphingosinicella	0.514488			-
x_cellular organisms.k_Bacteria.p_Proteobacteria.x_delta epsilon subdivisions.c_Deltaproteobacteria.o_Desulfobacterales.f_Desulfobacteraceae.g_Desulfosarcina.s_Desulfosarcina widdelii	0.474154	Low	1.4772	0.00394775
x_cellular organisms.k_Bacteria.x_Terrabacteria group.p_Firmicutes.c_Clostridia.o_Eubacteriales.f_Syntrophomonadaceae.g_Candidatus Syntrophocurvum	0.758235			-
k_Viruses.x_Riboviria.k_Pararnavirae.p_Artverviricota.c_Revtraviricetes.o_Ortervirales.f_Retroviridae.x_Orthoretrovirinae.g_Alpharetrovirus.s_Rous sarcoma virus	0			-
x_cellular organisms.k_Bacteria.x_Terrabacteria group.p_Armatimonadetes.c_Fimbriimonadia.o_Fimbriimonadales.f_Fimbriimonadaceae.g_Fimbriimonas.s_Fimbriimonas ginsengisoli	0.58389			-
x_cellular organisms.k_Bacteria.x_Terrabacteria group.x_Cyanobacteria Melainabacteria group.p_Cyanobacteria.o_Nostocales.f_Fortieaceae.g_Aulosira	0			-
x_cellular organisms.k_Bacteria.x_Terrabacteria group.p_Actinobacteria.c_Actinomycetia.o_Micrococcales.f_Ornithinimicrobiaceae.g_Serinicoccus	0.606977	Low	1.42232	0.00648531
k_Viruses.x_Riboviria.k_Orthornavirae.p_Pisuviricota.c_Duplopiviricetes.o_Durnavirales.f_Partitiviridae.g_Betapartitivirus.s_Fusarium poae virus 1	0			-
x_cellular organisms.k_Bacteria.x_FCB group.x_Bacteroidetes Chlorobi group.p_Bacteroidetes.c_Flavobacteriia.o_Flavobacteriales.f_Weeksellaceae.x_Chryseobacterium group.g_Chryseobacterium.s_Chryseobacterium glaciei	0.889725			-
k_Viruses.x_Riboviria.k_Orthornavirae.p_Negarnaviricota.x_Polyploviricotina.c_Ellioviricetes.o_Bunyavirales.f_Peribunyaviridae.g_Orthobunyavirus.s_Anhembi orthobunyavirus.x_Anhembi virus	0			-
x_cellular organisms.k_Bacteria.p_Proteobacteria.c_Gammaproteobacteria.o_Cellvibrionales.f_Microbulbiferaceae.g_Microbulbifer	1.14508			-
x_cellular organisms.k_Bacteria.x_Terrabacteria group.p_Firmicutes.c_Tissierellia.x_Tissierellia incertae sedis.g_Ezakiella	0.492902			-
k_Viruses.x_Duplodnaviria.k_Heunggongvirae.p_Uroviricota.c_Caudoviricetes.o_Caudovirales.f_Podoviridae.x_unclassified Podoviridae.s_Ralstonia phage Gerry	0			-
k_Viruses.x_Riboviria.k_Orthornavirae.p_Pisuviricota.c_Stelpaviricetes.o_Patatavirales.f_Potyviridae.g_Potyvirus.s_Pepper severe mosaic virus	0			-
x_cellular organisms.k_Bacteria.p_Proteobacteria.c_Alphaproteobacteria.o_Hyphomicrobiales.f_Rhizobiaceae.x_Rhizobium Agrobacterium group.g_Rhizobium.x_unclassified Rhizobium.s_Rhizobium sp_IE4771	0			-
x_cellular organisms.k_Bacteria.x_FCB group.x_Bacteroidetes Chlorobi group.p_Bacteroidetes.c_Flavobacteriia.o_Flavobacteriales.f_Flavobacteriaceae.g_Gramella.s_Gramella fulva	0.590217			-
k_Viruses.x_Monodnaviria.k_Shotokuvirae.p_Cossaviricota.c_Papovaviricetes.o_Zurhausenvirales.f_Papillomaviridae.x_Firstpapillomavirinae.g_Taupapillomavirus.x_unclassified Taupapillomavirus.s_Canine papillomavirus 21	0			-
x_cellular organisms.k_Bacteria.x_Terrabacteria group.p_Firmicutes.c_Bacilli.o_Lactobacillales.f_Streptococcaceae.g_Lactococcus.s_Lactococcus lactis.x_Lactococcus lactis subsp_lactis.x_Lactococcus lactis subsp_lactis CV56	0			-
x_cellular organisms.k_Bacteria.p_Proteobacteria.c_Gammaproteobacteria.o_Enterobacterales.f_Enterobacteriaceae.x_unclassified Enterobacteriaceae	2.45954			-
x_cellular organisms.k_Bacteria.x_Terrabacteria group.p_Firmicutes.c_Clostridia.o_Eubacteriales.f_Peptostreptococcaceae.g_Clostridioides.s_Clostridioides difficile.x_Clostridioides difficile QCD 37x79	0			-
x_cellular organisms.k_Bacteria.p_Thermotogae.c_Thermotogae.o_Thermotogales.f_Fervidobacteriaceae.g_Thermosipho.x_unclassified Thermosipho_in_Bacteria	1.35386			-
x_cellular organisms.k_Bacteria.x_FCB group.x_Bacteroidetes Chlorobi group.p_Bacteroidetes.c_Flavobacteriia.o_Flavobacteriales.f_Flavobacteriaceae.g_Polaribacter.x_unclassified Polaribacter.s_Polaribacter sp_G4M1	0.885328			-
k_Viruses.x_Varidnaviria.k_Bamfordvirae.p_Nucleocytoviricota.c_Pokkesviricetes.o_Chitovirales.f_Poxviridae.x_Chordopoxvirinae.g_Orthopoxvirus.s_Abatino macacapox virus.x_Orthopoxvirus Abatino	0			-
x_cellular organisms.k_Bacteria.p_Dictyoglomi	0.74324			-
x_cellular organisms.k_Bacteria.x_Terrabacteria group.p_Actinobacteria.c_Actinomycetia.o_Corynebacteriales.f_Mycobacteriaceae.g_Mycolicibacterium.s_Mycolicibacterium celeriflavum	0			-
x_cellular organisms.k_Bacteria.x_FCB group.x_Bacteroidetes Chlorobi group.p_Bacteroidetes.c_Bacteroidia.o_Bacteroidales.f_Bacteroidaceae.g_Bacteroides.s_Bacteroides finegoldii.x_Bacteroides finegoldii DSM 17565	0.204366	High	1.64726	0.00639227
x_cellular organisms.k_Bacteria.p_Proteobacteria.c_Alphaproteobacteria.o_Hyphomicrobiales.f_Blastochloridaceae.g_Blastochloris	0.219644			-
x_cellular organisms.k_Bacteria.p_Proteobacteria.c_Betaproteobacteria.o_Burkholderiales.f_Comamonadaceae.g_Acidovorax.x_unclassified Acidovorax.s_Acidovorax sp_RAC01	0			-
k_Viruses.x_Monodnaviria.k_Shotokuvirae.p_Cossaviricota.c_Quintoviricetes.o_Piccovirales.f_Parvoviridae.x_Hamaparvovirinae.g_Brevihamaparvovirus.s_Dipteran brevihamaparvovirus 2	0			-
x_cellular organisms.k_Bacteria.p_Proteobacteria.c_Gammaproteobacteria.o_Oceanospirillales.f_Kangiellaceae.g_Kangiella.s_Kangiella koreensis.x_Kangiella koreensis DSM 16069	0			-
k_Viruses.x_Riboviria.k_Orthornavirae.p_Pisuviricota.c_Duplopiviricetes.o_Durnavirales.f_Partitiviridae.g_Betapartitivirus.s_White clover cryptic virus 2	0			-
x_cellular organisms.k_Bacteria.p_Proteobacteria.c_Alphaproteobacteria.o_Hyphomicrobiales.f_Rhizobiaceae.x_Sinorhizobium Ensifer group.g_Ensifer.s_Ensifer adhaerens.x_Ensifer adhaerens OV14	0.285691			-
x_cellular organisms.k_Bacteria.p_Proteobacteria.c_Alphaproteobacteria.o_Sphingomonadales.f_Sphingomonadaceae.g_Sphingomonas.s_Sphingomonas melonis	0	Low	2.0979	0.00648531
x_cellular organisms.k_Bacteria.p_Proteobacteria.c_Gammaproteobacteria.o_Alteromonadales.f_Alteromonadaceae.g_Marinobacter.s_Marinobacter hydrocarbonoclasticus	0.206333	Low	1.72674	0.0249747
x_cellular organisms.k_Bacteria.x_FCB group.x_Bacteroidetes Chlorobi group.p_Bacteroidetes.c_Flavobacteriia.o_Flavobacteriales.f_Weeksellaceae.x_Chryseobacterium group.g_Chryseobacterium.x_unclassified Chryseobacterium.s_Chryseobacterium sp_T16E 39	0.902417			-
x_cellular organisms.k_Bacteria.p_Proteobacteria.x_delta epsilon subdivisions.c_Epsilonproteobacteria.o_Campylobacterales.f_Campylobacteraceae.g_Campylobacter.s_Campylobacter upsaliensis	0.791596			-
x_cellular organisms.k_Bacteria.p_Proteobacteria.c_Gammaproteobacteria.o_Pasteurellales.f_Pasteurellaceae.g_Basfia.s_ Mannheimia_succiniciproducens	0			-
k_Viruses.x_Duplodnaviria.k_Heunggongvirae.p_Uroviricota.c_Caudoviricetes.o_Caudovirales.f_Siphoviridae.g_Feofaniavirus.s_Erwinia virus Eho59	0			-
x_cellular organisms.k_Bacteria.p_Proteobacteria.c_Alphaproteobacteria.o_Hyphomicrobiales.f_Methylocystaceae.g_Methylosinus.s_Methylosinus trichosporium.x_Methylosinus trichosporium OB3b	0.134884			-
x_cellular organisms.k_Bacteria.x_Terrabacteria group.p_Actinobacteria.c_Actinomycetia.o_Propionibacteriales.f_Nocardioidaceae.g_Friedmanniella.s_Friedmanniella luteola	0.119626			-
x_cellular organisms.k_Bacteria.x_Terrabacteria group.p_Firmicutes.c_Erysipelotrichia.o_Erysipelotrichales.f_Erysipelotrichaceae.g_Erysipelatoclostridium.s_ Clostridium_innocuum	1.16258			-
x_cellular organisms.k_Bacteria.x_Terrabacteria group.p_Firmicutes.c_Bacilli.o_Bacillales.f_Bacillaceae.g_Bacillus.x_unclassified Bacillus_in_Bacteria .s_Bacillus sp_PAMC26568	0.780943			-
x_cellular organisms.k_Bacteria.x_Terrabacteria group.p_Firmicutes.c_Bacilli.o_Lactobacillales.f_Aerococcaceae.g_Aerococcus.s_Aerococcus urinae	0.253355			-
x_cellular organisms.k_Bacteria.x_FCB group.x_Bacteroidetes Chlorobi group.p_Bacteroidetes.c_Flavobacteriia.o_Flavobacteriales.f_Blattabacteriaceae.g_Blattabacterium.x_unclassified Blattabacterium.s_Blattabacterium sp_ Blatta orientalis	0.177497			-
x_cellular organisms.k_Bacteria.p_Proteobacteria.c_Gammaproteobacteria.o_Enterobacterales.f_Morganellaceae.g_Proteus.s_Proteus vulgaris	1.26433			-
x_cellular organisms.k_Bacteria.p_Proteobacteria.c_Gammaproteobacteria.o_Nevskiales.f_Sinobacteraceae	0.495178			-
x_cellular organisms.k_Bacteria.p_Proteobacteria.c_Betaproteobacteria.o_Rhodocyclales.f_Rhodocyclaceae.g_Azospira.s_Azospira oryzae	0.13977	Low	1.45306	0.00648531
x_cellular organisms.k_Bacteria.p_Proteobacteria.c_Gammaproteobacteria.o_Alteromonadales.f_Pseudoalteromonadaceae.g_Pseudoalteromonas.x_unclassified Pseudoalteromonas.s_Pseudoalteromonas sp_MT33b	0			-
x_cellular organisms.k_Bacteria.p_Proteobacteria.c_Gammaproteobacteria.o_Pseudomonadales.f_Pseudomonadaceae.g_Pseudomonas.x_unclassified Pseudomonas.s_Pseudomonas sp_SW 3	0			-
x_cellular organisms.k_Bacteria.p_Proteobacteria.c_Gammaproteobacteria.o_Xanthomonadales.f_Xanthomonadaceae.g_Stenotrophomonas.x_Stenotrophomonas maltophilia group.s_Stenotrophomonas sp_ESTM1D MKCIP4 1	0			-
x_cellular organisms.k_Bacteria.p_Proteobacteria.c_Betaproteobacteria.o_Rhodocyclales.f_Rhodocyclaceae.g_Azospira.x_unclassified Azospira.s_Azospira sp_I09	0			-
x_cellular organisms.k_Bacteria.x_Terrabacteria group.p_Actinobacteria.c_Actinomycetia.o_Jatrophihabitantales.f_Jatrophihabitantaceae.g_Jatrophihabitans.x_unclassified Jatrophihabitans	0.0785207			-
k_Viruses.x_Duplodnaviria.k_Heunggongvirae.p_Uroviricota.c_Caudoviricetes.o_Caudovirales.f_Siphoviridae.x_unclassified Siphoviridae.s_Lactococcus phage WRP3	0			-
x_cellular organisms.k_Bacteria.x_FCB group.x_Bacteroidetes Chlorobi group.p_Bacteroidetes.c_Cytophagia.o_Cytophagales.f_Cytophagaceae.g_Aquirufa.s_Aquirufa nivalisilvae	0.243811			-
x_cellular organisms.k_Bacteria.x_FCB group.x_Bacteroidetes Chlorobi group.p_Bacteroidetes.c_Flavobacteriia.o_Flavobacteriales.f_Flavobacteriaceae.g_Formosa.s_Formosa agariphila.x_Formosa agariphila KMM 3901	0.616145			-
x_cellular organisms.k_Bacteria.p_Spirochaetes.c_Spirochaetia.o_Spirochaetales.x_Spirochaetales incertae sedis.g_Breznakiella	0.474539			-
k_Viruses.x_Duplodnaviria.k_Heunggongvirae.p_Uroviricota.c_Caudoviricetes.o_Caudovirales.f_Myoviridae.x_Tevenvirinae.g_Moonvirus.s_Citrobacter virus CF1.x_Citrobacter phage CF1 ERZ 2017	0			-
x_cellular organisms.k_Bacteria.p_Proteobacteria.c_Gammaproteobacteria.o_Pseudomonadales.f_Pseudomonadaceae.g_Pseudomonas.s_Pseudomonas guangdongensis	0			-
x_cellular organisms.k_Bacteria.p_Proteobacteria.c_Betaproteobacteria.o_Burkholderiales.f_Comamonadaceae.g_Hydrogenophaga.x_unclassified Hydrogenophaga.s_Hydrogenophaga sp_BPS33	0.672152			-
x_cellular organisms.k_Bacteria.x_Terrabacteria group.p_Firmicutes.c_Bacilli.o_Bacillales.f_Alicyclobacillaceae.g_Alicyclobacillus	1.12515			-
x_cellular organisms.k_Bacteria.p_Proteobacteria.c_Alphaproteobacteria.o_Hyphomicrobiales.f_Rhizobiaceae.x_Sinorhizobium Ensifer group.g_Sinorhizobium.x_Sinorhizobium fredii group.s_Sinorhizobium fredii	0.967459			-
x_cellular organisms.k_Bacteria.x_FCB group.p_Gemmatimonadetes.c_Gemmatimonadetes.o_Gemmatimonadales.f_Gemmatimonadaceae.g_Gemmatirosa.s_Gemmatirosa kalamazoonesis	0.612105			-
k_Viruses.x_Duplodnaviria.k_Heunggongvirae.p_Uroviricota.c_Caudoviricetes.o_Caudovirales.f_Siphoviridae.g_Helsingorvirus.s_Cellulophaga virus Cba171	0			-
x_cellular organisms.k_Bacteria.x_FCB group.x_Bacteroidetes Chlorobi group.p_Bacteroidetes.c_Flavobacteriia.o_Flavobacteriales.f_Flavobacteriaceae.g_Leeuwenhoekiella.x_unclassified Leeuwenhoekiella	0.21423			-
k_Viruses.x_Riboviria.k_Orthornavirae.p_Pisuviricota.c_Pisoniviricetes.o_Nidovirales	1.51261			-
x_cellular organisms.k_Bacteria.x_Terrabacteria group.p_Firmicutes.c_Bacilli.o_Bacillales.f_Bacillaceae.g_Bacillus.x_unclassified Bacillus_in_Bacteria .s_Bacillus sp_PDNC022	0			-
k_Viruses.x_Riboviria.k_Orthornavirae.p_Negarnaviricota.x_Haploviricotina.c_Monjiviricetes.o_Mononegavirales.f_Nyamiviridae	0.118229			-
x_cellular organisms.k_Bacteria.x_Terrabacteria group.p_Firmicutes.c_Clostridia.o_Eubacteriales.f_Lachnospiraceae.g_Roseburia.x_unclassified Roseburia.s_Roseburia sp_OF03 24	0.592762			-
k_Viruses.x_Riboviria.k_Orthornavirae.p_Negarnaviricota.x_Polyploviricotina.c_Ellioviricetes.o_Bunyavirales.f_Arenaviridae.g_Mammarenavirus	1.12077			-
x_cellular organisms.k_Bacteria.p_Proteobacteria.c_Gammaproteobacteria.o_Chromatiales.f_Chromatiaceae.g_Rheinheimera.x_unclassified Rheinheimera.s_Rheinheimera sp_D18	0			-
x_cellular organisms.k_Bacteria.p_Proteobacteria.c_Gammaproteobacteria.o_Xanthomonadales.f_Xanthomonadaceae.g_Xanthomonas.x_Xanthomonas citri group.s_Xanthomonas citri.x_Xanthomonas citri pv_anacardii	0			-
x_cellular organisms.k_Bacteria.p_Proteobacteria.c_Alphaproteobacteria.o_Hyphomicrobiales.f_Bartonellaceae.g_Bartonella.s_Bartonella tribocorum	0.376253			-
k_Viruses.x_Duplodnaviria.k_Heunggongvirae.p_Uroviricota.c_Caudoviricetes.o_Caudovirales.f_Myoviridae.g_Bendigovirus.s_Gordonia virus GMA6	0			-
k_Viruses.x_Riboviria.k_Orthornavirae.p_Pisuviricota.c_Pisoniviricetes.o_Picornavirales.f_Picornaviridae.g_Dicipivirus	0			-
k_Viruses.x_Duplodnaviria.k_Heunggongvirae.p_Uroviricota.c_Caudoviricetes.o_Caudovirales.f_Drexlerviridae.x_Tunavirinae.g_Tunavirus.s_Shigella virus SH6	0			-
x_cellular organisms.k_Bacteria.x_Terrabacteria group.p_Tenericutes.c_Mollicutes.o_Entomoplasmatales.f_Entomoplasmataceae.g_Mesoplasma.s_Mesoplasma chauliocola	0.60337			-
x_cellular organisms.k_Bacteria.p_Calditrichaeota	0.899051			-
x_cellular organisms.k_Bacteria.x_Terrabacteria group.p_Firmicutes.c_Clostridia.o_Eubacteriales.f_Oscillospiraceae.g_Ruthenibacterium	1.38027	Low	1.00771	0.00394775
k_Viruses.x_Duplodnaviria.k_Heunggongvirae.p_Uroviricota.c_Caudoviricetes.o_Caudovirales.f_Autographiviridae.x_Okabevirinae	1.21117			-
x_cellular organisms.k_Bacteria.p_Proteobacteria.c_Gammaproteobacteria.o_Pseudomonadales.f_Pseudomonadaceae.g_Pseudomonas.x_Pseudomonas fluorescens group.s_Pseudomonas fluorescens.x_Pseudomonas fluorescens A506	0			-
k_Viruses.x_Riboviria.k_Orthornavirae.p_Kitrinoviricota.c_Alsuviricetes.o_Martellivirales.f_Virgaviridae.g_Furovirus.s_Japanese soil borne wheat mosaic virus	0			-
k_Viruses.x_Duplodnaviria.k_Heunggongvirae.p_Uroviricota.c_Caudoviricetes.o_Caudovirales.f_Myoviridae.x_Tevenvirinae.x_unclassified Tevenvirinae.s_Aeromonas phage CC2	0			-
x_cellular organisms.k_Bacteria.x_PVC group.p_Planctomycetes.c_Phycisphaerae.o_Sedimentisphaerales.f_Sedimentisphaeraceae.g_Sedimentisphaera	0.614879			-
x_cellular organisms.k_Bacteria.x_Terrabacteria group.p_Tenericutes.c_Mollicutes.o_Mycoplasmatales.f_Mycoplasmataceae.g_Mycoplasmopsis.s_Mycoplasma canis.x_Mycoplasma canis PG 14	0			-
x_cellular organisms.k_Bacteria.p_Proteobacteria.c_Gammaproteobacteria.o_Enterobacterales.f_Enterobacteriaceae.g_Citrobacter.x_unclassified Citrobacter.s_Citrobacter sp_AAK AS5	0			-
x_cellular organisms.k_Bacteria.p_Proteobacteria.c_Alphaproteobacteria.o_Caulobacterales.f_Caulobacteraceae.g_Brevundimonas.s_Brevundimonas subvibrioides.x_Brevundimonas subvibrioides ATCC 15264	0			-
x_cellular organisms.k_Bacteria.p_Proteobacteria.c_Betaproteobacteria.o_Burkholderiales.f_Comamonadaceae.g_Acidovorax.s_Acidovorax citrulli	0.186071			-
x_cellular organisms.k_Bacteria.p_Proteobacteria.c_Gammaproteobacteria.o_Enterobacterales.f_Enterobacteriaceae.g_Escherichia.s_Escherichia coli.x_Escherichia coli APEC IMT5155	0			-
k_Viruses.x_Monodnaviria.k_Shotokuvirae.p_Cossaviricota.c_Mouviricetes.o_Polivirales	0			-
x_cellular organisms.k_Bacteria.x_Terrabacteria group.p_Firmicutes.c_Clostridia.o_Eubacteriales.f_Clostridiaceae.g_Clostridium.x_unclassified Clostridium.s_Clostridium sp_ATCC BAA 442	0.0900388			-
x_cellular organisms.k_Bacteria.p_Proteobacteria.c_Gammaproteobacteria.o_Pseudomonadales.f_Pseudomonadaceae.g_Permianibacter.s_Permianibacter aggregans	0			-
x_cellular organisms.k_Bacteria.x_Terrabacteria group.p_Firmicutes.c_Bacilli.o_Lactobacillales.f_Streptococcaceae.g_Streptococcus.x_Streptococcus dysgalactiae group.s_Streptococcus equi	1.21084			-
x_cellular organisms.k_Bacteria.p_Proteobacteria.c_Betaproteobacteria.o_Neisseriales.f_Neisseriaceae.g_Eikenella.s_Eikenella exigua	0			-
k_Viruses.x_Duplodnaviria.k_Heunggongvirae.p_Uroviricota.c_Caudoviricetes.o_Caudovirales.f_Autographiviridae.x_Slopekvirinae.g_Novosibovirus.s_Proteus virus PM75	0			-
x_cellular organisms.k_Bacteria.p_Proteobacteria.c_Alphaproteobacteria.o_Rhodospirillales.f_Acetobacteraceae.g_Neoasaia	0.0194042			-
x_cellular organisms.k_Bacteria.x_Terrabacteria group.p_Actinobacteria.c_Actinomycetia.o_Streptomycetales.f_Streptomycetaceae.g_Streptomyces.s_Streptomyces tirandamycinicus	0.713391			-
k_Viruses.c_Naldaviricetes.o_Lefavirales.f_Baculoviridae.g_Alphabaculovirus.s_Bombyx mori nucleopolyhedrovirus	0			-
k_Viruses.x_Monodnaviria.k_Shotokuvirae.p_Cossaviricota.c_Papovaviricetes.o_Sepolyvirales.f_Polyomaviridae.g_Alphapolyomavirus.s_Mastomys natalensis polyomavirus 3	0.351168			-
x_cellular organisms.k_Bacteria.p_Proteobacteria.c_Alphaproteobacteria.o_Rhodobacterales.f_Rhodobacteraceae.g_Profundibacter	0	Low	1.56872	0.00394775
x_cellular organisms.k_Bacteria.p_Proteobacteria.c_Gammaproteobacteria.o_Xanthomonadales.f_Xanthomonadaceae.g_Xanthomonas.s_Xanthomonas arboricola	0.241229			-
k_Viruses.x_Monodnaviria.k_Shotokuvirae.p_Cossaviricota.c_Papovaviricetes.o_Sepolyvirales.f_Polyomaviridae.g_Betapolyomavirus.s_Dobsonia moluccensis polyomavirus 3	0			-
x_cellular organisms.k_Bacteria.x_Terrabacteria group.p_Actinobacteria.c_Actinomycetia.o_Corynebacteriales.f_Lawsonellaceae	0			-
k_Viruses.x_Monodnaviria.k_Shotokuvirae.p_Cressdnaviricota.c_Repensiviricetes.o_Geplafuvirales	0.345502			-
x_cellular organisms.k_Bacteria.x_Terrabacteria group.p_Firmicutes.c_Clostridia.o_Eubacteriales.f_Lachnospiraceae	4.96177			-
x_cellular organisms.k_Bacteria.p_Proteobacteria.c_Alphaproteobacteria.o_Hyphomicrobiales.f_Rhizobiaceae.g_Shinella.x_unclassified Shinella	0.49966			-
x_cellular organisms.k_Bacteria.x_Terrabacteria group.p_Firmicutes.c_Bacilli.o_Lactobacillales.f_Lactobacillaceae.g_Weissella	1.56203			-
k_Viruses.x_unclassified viruses.x_unclassified DNA viruses.x_unclassified dsDNA viruses.f_Adomaviridae	1.4377			-
k_Viruses.x_Duplodnaviria.k_Heunggongvirae.p_Peploviricota.c_Herviviricetes.o_Herpesvirales.f_Herpesviridae.x_Gammaherpesvirinae.g_Percavirus	1.09773			-
x_cellular organisms.k_Bacteria.p_Proteobacteria.c_Gammaproteobacteria.o_Pasteurellales.f_Pasteurellaceae.g_Actinobacillus.s_Actinobacillus delphinicola	0.517705			-
x_cellular organisms.k_Bacteria.p_Proteobacteria.c_Alphaproteobacteria.o_Hyphomicrobiales.f_Xanthobacteraceae.g_Labrys.x_unclassified Labrys_in_Bacteria .s_Labrys sp_KNU 23	0.672725			-
k_Viruses.f_Tolecusatellitidae.g_Betasatellite.s_Momordica yellow mosaic betasatellite.x_Chayote yellow mosaic Benin betasatellite	0			-
k_Viruses.x_Duplodnaviria.k_Heunggongvirae.p_Uroviricota.c_Caudoviricetes.o_Caudovirales.f_Siphoviridae.x_Bclasvirinae.g_Acadianvirus	0			-
k_Viruses.x_Riboviria.k_Orthornavirae.p_Pisuviricota.c_Pisoniviricetes.o_Picornavirales.f_Picornaviridae.g_Hepatovirus.s_Hepatovirus B	0			-
x_cellular organisms.k_Bacteria.p_Proteobacteria.c_Oligoflexia.o_Bacteriovoracales.f_Halobacteriovoraceae.g_Halobacteriovorax.s_Halobacteriovorax marinus.x_Halobacteriovorax marinus SJ	0			-
x_cellular organisms.k_Bacteria.p_Proteobacteria.c_Gammaproteobacteria.o_Xanthomonadales.f_Xanthomonadaceae.g_Stenotrophomonas.x_unclassified Stenotrophomonas.s_Stenotrophomonas sp_LM091	0	Low	2.577	0.0308885
k_Viruses.x_Riboviria.k_Orthornavirae.p_Pisuviricota.c_Pisoniviricetes.o_Picornavirales.f_Picornaviridae.g_Hepatovirus.s_Hepatovirus F	0			-
x_cellular organisms.k_Bacteria.x_Terrabacteria group.p_Armatimonadetes	1.19151			-
k_Viruses.x_Duplodnaviria.k_Heunggongvirae.p_Uroviricota.c_Caudoviricetes.o_Caudovirales.f_Siphoviridae.g_Ilzatvirus	0			-
x_cellular organisms.k_Bacteria.p_Proteobacteria.x_delta epsilon subdivisions.c_Epsilonproteobacteria.o_Campylobacterales.f_Campylobacteraceae.g_Campylobacter.s_Campylobacter lari	1.10981			-
x_cellular organisms.k_Bacteria.x_PVC group.p_Planctomycetes.c_Planctomycetia.o_Pirellulales.f_Pirellulaceae.g_Rosistilla.s_Rosistilla carotiformis	0.0201878			-
x_cellular organisms.k_Bacteria.p_Proteobacteria.c_Alphaproteobacteria.o_Rickettsiales.f_Anaplasmataceae.g_Ehrlichia.x_canis group.s_Ehrlichia chaffeensis.x_Ehrlichia chaffeensis str_Arkansas	0			-
x_cellular organisms.k_Bacteria.p_Proteobacteria.x_delta epsilon subdivisions.c_Epsilonproteobacteria.o_Campylobacterales.f_Helicobacteraceae.g_Helicobacter.s_Helicobacter pylori.x_Helicobacter pylori 52	0			-
x_cellular organisms.k_Bacteria.p_Proteobacteria.x_delta epsilon subdivisions.c_Epsilonproteobacteria.o_Campylobacterales.f_Helicobacteraceae.g_Helicobacter.s_Helicobacter pylori.x_Helicobacter pylori 51	0			-
x_cellular organisms.k_Bacteria.x_Terrabacteria group.p_Actinobacteria.c_Actinomycetia.o_Glycomycetales.f_Glycomycetaceae.g_Natronoglycomyces.s_Natronoglycomyces albus	0.0808338	Low	1.9263	0.0249747
x_cellular organisms.k_Bacteria.x_Terrabacteria group.p_Actinobacteria.c_Coriobacteriia.o_Coriobacteriales.f_Atopobiaceae.g_Atopobium.x_unclassified Atopobium.s_Atopobium sp_ICM42b	0			-
x_cellular organisms.k_Bacteria.p_Proteobacteria.c_Betaproteobacteria.o_Neisseriales.f_Chromobacteriaceae.g_Deefgea.x_unclassified Deefgea.s_Deefgea sp_D17	0			-
k_Viruses.x_Duplodnaviria.k_Heunggongvirae.p_Uroviricota.c_Caudoviricetes.o_Caudovirales.f_Myoviridae.g_Alexandravirus.s_Erwinia virus Alexandra	0			-
x_cellular organisms.k_Bacteria.x_Terrabacteria group.x_Cyanobacteria Melainabacteria group.p_Cyanobacteria.o_Nostocales.f_Nostocaceae.g_Nostoc.s_Nostoc punctiforme.x_Nostoc punctiforme PCC 73102	0.657666			-
x_cellular organisms.k_Bacteria.x_FCB group.x_Bacteroidetes Chlorobi group.p_Bacteroidetes.c_Cytophagia.o_Cytophagales.f_Amoebophilaceae.g_Candidatus Cardinium.x_unclassified Candidatus Cardinium.s_Cardinium endosymbiont of Sogatella furcifera	0.213774			-
k_Viruses.x_Riboviria.k_Orthornavirae.p_Kitrinoviricota.c_Flasuviricetes.o_Amarillovirales.f_Flaviviridae.x_unclassified Flaviviridae.s_Lammi virus	0			-
k_Viruses.x_Riboviria.x_dsRNA viruses.x_unclassified dsRNA viruses.s_Aspergillus foetidus dsRNA mycovirus	0.0366712			-
x_cellular organisms.k_Bacteria.x_FCB group.x_Bacteroidetes Chlorobi group.p_Chlorobi.c_Chlorobia.o_Chlorobiales.f_Chlorobiaceae.x_Chlorobium Pelodictyon group.g_Pelodictyon.s_Pelodictyon phaeoclathratiforme.x_Pelodictyon phaeoclathratiforme BU 1	0.369217			-
x_cellular organisms.k_Bacteria.p_Proteobacteria.c_Gammaproteobacteria.o_Pseudomonadales.f_Pseudomonadaceae.g_Pseudomonas.x_unclassified Pseudomonas.s_Pseudomonas sp_R4 35 07	0			-
x_cellular organisms.k_Bacteria.x_Terrabacteria group.p_Firmicutes.c_Bacilli.o_Bacillales.f_Staphylococcaceae.g_Staphylococcus.s_Staphylococcus gallinarum	0.813264			-
k_Viruses.x_Duplodnaviria.k_Heunggongvirae.p_Uroviricota.c_Caudoviricetes.o_Caudovirales.f_Podoviridae.g_Sortsnevirus.s_Klebsiella virus IME279	0			-
x_cellular organisms.k_Bacteria.p_Proteobacteria.c_Alphaproteobacteria.o_Hyphomicrobiales.f_Rhodovibrionaceae.g_Tistlia	0.568229			-
k_Viruses.x_Riboviria.k_Pararnavirae.p_Artverviricota.c_Revtraviricetes.o_Ortervirales.f_Caulimoviridae.g_Dioscovirus.s_Dioscorea nummularia associated virus	0			-
k_Viruses.x_Riboviria.k_Orthornavirae.p_Pisuviricota.c_Pisoniviricetes.o_Picornavirales.f_Solinviviridae.g_Invictavirus.s_Solenopsis invicta virus 3	0			-
k_Viruses.x_Duplodnaviria.k_Heunggongvirae.p_Uroviricota.c_Caudoviricetes.o_Caudovirales.f_Herelleviridae.x_Bastillevirinae.g_Wphvirus.x_unclassified Wphvirus	0			-
x_cellular organisms.k_Bacteria.x_FCB group.x_Bacteroidetes Chlorobi group.p_Bacteroidetes.c_Flavobacteriia.o_Flavobacteriales.f_Flavobacteriaceae.g_Polaribacter.s_Polaribacter reichenbachii	1.04392			-
x_cellular organisms.k_Bacteria.x_Terrabacteria group.p_Firmicutes.c_Clostridia.o_Eubacteriales.f_Lachnospiraceae.g_Oribacterium.x_unclassified Oribacterium.s_Oribacterium sp_oral taxon 078.x_Oribacterium sp_oral taxon 078 str_F0262	0.777754			-
x_cellular organisms.k_Bacteria.p_Thermodesulfobacteria.c_Thermodesulfobacteria.o_Thermodesulfobacteriales.f_Thermodesulfobacteriaceae.g_Thermodesulfobacterium.x_unclassified Thermodesulfobacterium.s_Thermodesulfobacterium sp_TA1	0.469215			-
x_cellular organisms.k_Bacteria.p_Proteobacteria.c_Gammaproteobacteria.o_Enterobacterales.f_Yersiniaceae.g_Rahnella	0.955159			-
k_Viruses.x_Riboviria.k_Orthornavirae.p_Pisuviricota.c_Pisoniviricetes.o_Picornavirales.f_Picornaviridae.g_Limnipivirus	0			-
k_Viruses.x_Duplodnaviria.k_Heunggongvirae.p_Uroviricota.c_Caudoviricetes.o_Caudovirales.f_Siphoviridae.g_Abidjanvirus.s_Pseudomonas virus PaMx11.x_Pseudomonas phage PaMx11	0			-
k_Viruses.x_Duplodnaviria.k_Heunggongvirae.p_Uroviricota.c_Caudoviricetes.o_Caudovirales.f_Siphoviridae.g_Juiceboxvirus.s_Corynebacterium virus Juicebox.x_Corynebacterium phage Juicebox	0			-
x_cellular organisms.k_Bacteria.x_Terrabacteria group.p_Firmicutes.c_Bacilli.o_Lactobacillales.f_Lactobacillaceae.g_Fructilactobacillus.s_Fructilactobacillus sanfranciscensis	0.685747			-
x_cellular organisms.k_Bacteria.p_Spirochaetes.c_Spirochaetia.o_Spirochaetales.f_Borreliaceae.g_Borrelia.s_Borrelia miyamotoi.x_Borrelia miyamotoi FR64b	0			-
x_cellular organisms.k_Bacteria.x_Terrabacteria group.p_Firmicutes.c_Bacilli.o_Lactobacillales.f_Carnobacteriaceae.g_Carnobacterium.x_unclassified Carnobacterium.s_Carnobacterium sp_CS13	0.0502113			-
x_cellular organisms.k_Bacteria.p_Proteobacteria.c_Betaproteobacteria.o_Burkholderiales.f_Burkholderiaceae.g_Mycoavidus.x_unclassified Mycoavidus	0			-
x_cellular organisms.k_Bacteria.p_Proteobacteria.c_Gammaproteobacteria.o_Methylococcales.f_Methylococcaceae.g_Methylomonas.s_Methylomonas paludis	0.060887			-
x_cellular organisms.k_Bacteria.p_Proteobacteria.c_Gammaproteobacteria.o_Alteromonadales.f_Shewanellaceae.g_Shewanella.x_unclassified Shewanella.s_Shewanella sp_FJAT 51800	0	Low	1.34382	0.0163092
x_cellular organisms.k_Bacteria.x_Terrabacteria group.p_Actinobacteria.c_Actinomycetia.o_Corynebacteriales.f_Corynebacteriaceae.g_Corynebacterium.s_Corynebacterium halotolerans.x_Corynebacterium halotolerans YIM 70093_ DSM 44683	0.377406			-
x_cellular organisms.k_Bacteria.x_Terrabacteria group.p_Firmicutes.c_Clostridia.o_Eubacteriales.x_Eubacteriales incertae sedis.f_Clostridiales Family XVII_Incertae Sedis	0.98543	Low	0.76413	0.037373
x_cellular organisms.k_Bacteria.p_Proteobacteria.c_Gammaproteobacteria.o_Alteromonadales.f_Pseudoalteromonadaceae.g_Psychrosphaera.x_unclassified Psychrosphaera.s_Psychrosphaera sp_MTZ26	0			-
x_cellular organisms.k_Bacteria.x_Terrabacteria group.p_Firmicutes.c_Bacilli.o_Bacillales.f_Listeriaceae.g_Listeria.s_Listeria monocytogenes.x_Listeria monocytogenes serotype 4b	0			-
x_cellular organisms.k_Bacteria.p_Proteobacteria.c_Alphaproteobacteria.o_Rickettsiales.f_Anaplasmataceae.x_Wolbachieae.g_Wolbachia.x_unclassified Wolbachia.s_Wolbachia endosymbiont of Onchocerca volvulus.x_Wolbachia endosymbiont of Onchocerca volvulus str_Cameroon	0.610771			-
k_Viruses.x_Riboviria.k_Orthornavirae.p_Pisuviricota.c_Duplopiviricetes.o_Durnavirales.f_Partitiviridae.g_Betapartitivirus.x_unclassified Betapartitivirus.s_Rosellinia necatrix partitivirus 6	0			-
x_cellular organisms.k_Bacteria.x_Terrabacteria group.p_Actinobacteria.c_Actinomycetia.o_Micrococcales.f_Microbacteriaceae.g_Salinibacterium.x_unclassified Salinibacterium.s_Salinibacterium sp_ZJ70	0.147375	Low	1.83517	0.00394775
x_cellular organisms.k_Bacteria.p_Acidobacteria.c_Acidobacteriia.o_Bryobacterales.f_Bryobacteraceae	0.654292			-
k_Viruses.x_Riboviria.k_Orthornavirae.p_Kitrinoviricota.c_Alsuviricetes.o_Tymovirales.f_Betaflexiviridae.x_Quinvirinae.g_Carlavirus.s_Garlic common latent virus	0			-
k_Viruses.x_Monodnaviria.k_Shotokuvirae.p_Cossaviricota.c_Papovaviricetes.o_Zurhausenvirales.f_Papillomaviridae.x_Firstpapillomavirinae.g_Alphapapillomavirus.s_Alphapapillomavirus 10.x_Human papillomavirus type 6b	0			-
k_Viruses.x_Adnaviria.k_Zilligvirae.p_Taleaviricota.c_Tokiviricetes.o_Ligamenvirales.f_Lipothrixviridae.g_Deltalipothrixvirus.s_Deltalipothrixvirus SBFV3.x_Sulfolobales Beppu filamentous virus 3	0			-
x_cellular organisms.k_Bacteria.x_PVC group.p_Verrucomicrobia.c_Spartobacteria.g_Candidatus Xiphinematobacter.x_unclassified Candidatus Xiphinematobacter	0	Low	1.57905	0.00648531
x_cellular organisms.k_Bacteria.p_Proteobacteria.c_Gammaproteobacteria.o_Oceanospirillales.f_Halomonadaceae.x_Zymobacter group.g_Candidatus Carsonella.s_Candidatus Carsonella ruddii.x_Candidatus Carsonella ruddii CS isolate Thao2000	1.384			-
x_cellular organisms.k_Bacteria.p_Proteobacteria.c_Gammaproteobacteria.o_Pseudomonadales.f_Pseudomonadaceae.g_Pseudomonas.x_Pseudomonas putida group.s_Pseudomonas putida.x_Pseudomonas putida NBRC 14164	0			-
k_Viruses.x_Duplodnaviria.k_Heunggongvirae.p_Peploviricota.c_Herviviricetes.o_Herpesvirales.f_Herpesviridae.x_Alphaherpesvirinae	2.26389			-
x_cellular organisms.k_Bacteria.x_Terrabacteria group.p_Firmicutes.c_Clostridia.o_Eubacteriales.f_Eubacteriaceae.g_Eubacterium.s_Eubacterium uniforme	1.22969			-
x_cellular organisms.k_Bacteria.x_Terrabacteria group.p_Actinobacteria.c_Actinomycetia.o_Corynebacteriales.f_Corynebacteriaceae.g_Corynebacterium.s_Corynebacterium bovis	0	Low	1.5655	0.0163092
x_cellular organisms.k_Bacteria.x_Terrabacteria group.p_Firmicutes.c_Bacilli.o_Lactobacillales.f_Lactobacillaceae.g_Lactobacillus.x_unclassified Lactobacillus.s_Lactobacillus sp_LL6	0.114665			-
x_cellular organisms.k_Bacteria.x_Terrabacteria group.x_Cyanobacteria Melainabacteria group.p_Cyanobacteria.o_Nostocales.f_Nostocaceae.g_Nostoc.x_unclassified Nostoc.s_Nostoc sp_UHCC 0702	0.656839			-
k_Viruses.x_unclassified viruses.x_unclassified DNA viruses.x_unclassified ssDNA viruses.f_Cruciviridae	0			-
k_Viruses.x_Riboviria.x_unclassified Riboviria.x_unclassified RNA viruses ShiM 2016.s_Hubei picorna like virus 25	0			-
x_cellular organisms.k_Bacteria.p_Elusimicrobia.c_Endomicrobia.o_Endomicrobiales.f_Endomicrobiaceae	1.15025			-
k_Viruses.x_Riboviria.k_Pararnavirae.p_Artverviricota.c_Revtraviricetes.o_Ortervirales.f_Retroviridae.x_Orthoretrovirinae.g_Alpharetrovirus.x_unclassified Alpharetrovirus.s_Avian myelocytomatosis virus	0			-
x_cellular organisms.k_Bacteria.p_Proteobacteria.c_Alphaproteobacteria.o_Rickettsiales.f_Rickettsiaceae.x_Rickettsieae.g_Rickettsia.x_spotted fever group.s_Rickettsia peacockii.x_Rickettsia peacockii str_Rustic	0			-
x_cellular organisms.k_Bacteria.p_Proteobacteria.c_Gammaproteobacteria.o_Alteromonadales.f_Alteromonadaceae.g_Hydrocarboniclastica	0.0173361			-
x_cellular organisms.k_Bacteria.p_Proteobacteria.c_Gammaproteobacteria.o_Legionellales.f_Legionellaceae.g_Legionella.s_Legionella israelensis	0.54527			-
x_cellular organisms.k_Bacteria.x_Terrabacteria group.p_Firmicutes.c_Clostridia.o_Eubacteriales.f_Eubacteriaceae.g_Eubacterium.x_unclassified Eubacterium.s_Eubacterium sp_14 2	2.40271			-
x_cellular organisms.k_Bacteria.p_Proteobacteria.c_Gammaproteobacteria.o_Chromatiales.f_Chromatiaceae.g_Nitrosococcus.s_Nitrosococcus watsonii	0.122736			-
x_cellular organisms.k_Bacteria.p_Proteobacteria.x_delta epsilon subdivisions.c_Epsilonproteobacteria.o_Campylobacterales.f_Thiovulaceae.g_Sulfuricurvum.s_Sulfuricurvum kujiense.x_Sulfuricurvum kujiense DSM 16994	0.104506			-
x_cellular organisms.k_Bacteria.x_Terrabacteria group.p_Firmicutes.c_Bacilli.o_Bacillales.f_Paenibacillaceae.g_Paenibacillus.s_Paenibacillus polymyxa.x_Paenibacillus polymyxa SQR 21	0			-
k_Viruses.x_Monodnaviria.k_Shotokuvirae.p_Cossaviricota.c_Papovaviricetes.o_Sepolyvirales.f_Polyomaviridae.s_Centropristis striata polyomavirus 1	1.03894			-
x_cellular organisms.k_Bacteria.x_FCB group.x_Bacteroidetes Chlorobi group.p_Bacteroidetes.c_Flavobacteriia.o_Flavobacteriales.f_Flavobacteriaceae.g_Euzebyella	0.785751			-
x_cellular organisms.k_Bacteria.x_Terrabacteria group.p_Firmicutes.c_Bacilli.o_Bacillales.f_Bacillaceae.g_Priestia.s_Priestia filamentosa	0.894823			-
x_cellular organisms.k_Bacteria.x_Terrabacteria group.p_Actinobacteria.c_Actinomycetia.o_Corynebacteriales.f_Corynebacteriaceae.g_Corynebacterium.s_Corynebacterium ulcerans.x_Corynebacterium ulcerans 809	0			-
k_Viruses.x_Riboviria.k_Orthornavirae.p_Negarnaviricota.x_Polyploviricotina.c_Ellioviricetes.o_Bunyavirales.f_Peribunyaviridae.g_Orthobunyavirus.s_Leanyer orthobunyavirus	0			-
x_cellular organisms.k_Bacteria.x_FCB group.x_Bacteroidetes Chlorobi group.p_Bacteroidetes.c_Flavobacteriia.o_Flavobacteriales.f_Weeksellaceae.x_Chryseobacterium group.g_Chryseobacterium.s_Chryseobacterium gleum	0.689178			-
x_cellular organisms.k_Bacteria.p_Proteobacteria.c_Alphaproteobacteria.o_Rickettsiales.f_Anaplasmataceae.g_Ehrlichia.x_canis group.s_Ehrlichia muris.x_Ehrlichia muris AS145	0.270038			-
x_cellular organisms.k_Bacteria.p_Proteobacteria.c_Gammaproteobacteria.o_Enterobacterales.f_Pectobacteriaceae.g_Dickeya.x_unclassified Dickeya.s_Dickeya sp_CSL RW240	0			-
x_cellular organisms.k_Bacteria.p_Proteobacteria.c_Gammaproteobacteria.o_Pseudomonadales.f_Pseudomonadaceae.g_Pseudomonas.x_unclassified Pseudomonas.s_Pseudomonas sp_PONIH3	0			-
x_cellular organisms.k_Bacteria.p_Proteobacteria.c_Gammaproteobacteria.o_Pseudomonadales.f_Pseudomonadaceae.g_Pseudomonas.x_unclassified Pseudomonas.s_Pseudomonas sp_TUM18999	0			-
x_cellular organisms.k_Bacteria.x_FCB group.x_Bacteroidetes Chlorobi group.p_Bacteroidetes.c_Bacteroidia.o_Bacteroidales.f_Bacteroidaceae.g_Bacteroides.x_unclassified Bacteroides.s_Bacteroides sp_AF35 22	0	High	2.06766	0.0247217
x_cellular organisms.k_Bacteria.p_Proteobacteria.c_Betaproteobacteria.o_Burkholderiales.x_Burkholderiales genera incertae sedis.g_Thiomonas.s_Thiomonas intermedia.x_Thiomonas intermedia K12	0			-
k_Viruses.x_Varidnaviria.k_Bamfordvirae.p_Nucleocytoviricota.c_Megaviricetes.o_Imitervirales.f_Mimiviridae.x_unclassified Mimiviridae.s_Moumouvirus	1.03557			-
k_Viruses.x_Duplodnaviria.k_Heunggongvirae.p_Uroviricota.c_Caudoviricetes.o_Caudovirales.f_Schitoviridae.x_Enquatrovirinae.g_Gamaleyavirus.s_Escherichia virus IME11	0			-
x_cellular organisms.k_Bacteria.x_Terrabacteria group.p_Actinobacteria.c_Actinomycetia.o_Propionibacteriales.f_Propionibacteriaceae.g_Microlunatus.x_unclassified Microlunatus.s_Microlunatus sp_KUDC0627	0.126699			-
x_cellular organisms.k_Bacteria.p_Proteobacteria.c_Betaproteobacteria.o_Nitrosomonadales.f_Sterolibacteriaceae.g_Denitratisoma	0.871355	Low	1.08891	0.0249747
k_Viruses.x_Varidnaviria.k_Bamfordvirae.p_Nucleocytoviricota.c_Megaviricetes.o_Imitervirales.f_Mimiviridae.x_unclassified Mimiviridae.s_Moumouvirus.x_Acanthamoeba polyphaga moumouvirus	1.03557			-
x_cellular organisms.k_Bacteria.p_Proteobacteria.c_Alphaproteobacteria.o_Caulobacterales.f_Caulobacteraceae.g_Brevundimonas.x_unclassified Brevundimonas.s_Brevundimonas sp_DS20	0			-
x_cellular organisms.k_Bacteria.x_Terrabacteria group.p_Deinococcus Thermus.c_Deinococci	1.84377	Low	1.04872	0.0163092
x_cellular organisms.k_Bacteria.p_Proteobacteria.c_Gammaproteobacteria.o_Alteromonadales.f_Shewanellaceae.g_Shewanella.s_Shewanella litorisediminis	0	Low	1.67931	0.0104056
x_cellular organisms.k_Bacteria.x_Terrabacteria group.p_Firmicutes.c_Bacilli.o_Bacillales.f_Bacillaceae.g_Oceanobacillus.s_Oceanobacillus iheyensis	0.975997			-
x_cellular organisms.k_Bacteria.x_Terrabacteria group.p_Actinobacteria.c_Actinomycetia.o_Corynebacteriales.f_Mycobacteriaceae.g_Mycolicibacterium.s_Mycolicibacterium chubuense	0.672419			-
x_cellular organisms.k_Bacteria.p_Proteobacteria.c_Alphaproteobacteria.o_Hyphomicrobiales.f_Chelatococcaceae.g_Chelatococcus.x_unclassified Chelatococcus	0.0993183	Low	1.52339	0.0163092
x_cellular organisms.k_Bacteria.p_Proteobacteria.c_Betaproteobacteria.o_Nitrosomonadales.f_Sterolibacteriaceae.g_Sterolibacterium.s_Sterolibacterium denitrificans	0	Low	1.97978	0.0249747
x_cellular organisms.k_Bacteria.p_Proteobacteria.c_Betaproteobacteria.o_Burkholderiales.f_Comamonadaceae.g_Variovorax.s_Variovorax paradoxus.x_Variovorax paradoxus EPS	0.357585			-
x_cellular organisms.k_Bacteria.p_Proteobacteria.c_Betaproteobacteria.o_Neisseriales.f_Neisseriaceae.g_Neisseria.s_Neisseria elongata.x_Neisseria elongata subsp_glycolytica	0			-
x_cellular organisms.k_Bacteria.x_Terrabacteria group.p_Firmicutes.c_Negativicutes.o_Selenomonadales.f_Sporomusaceae.g_Pelosinus.x_unclassified Pelosinus.s_Pelosinus sp_UFO1	0.775617			-
x_cellular organisms.k_Bacteria.x_Terrabacteria group.x_Cyanobacteria Melainabacteria group.p_Cyanobacteria.x_Oscillatoriophycideae.o_Chroococcales.f_Chroococcaceae.g_Chondrocystis.x_unclassified Chondrocystis	0.67481			-
k_Viruses.x_Duplodnaviria.k_Heunggongvirae.p_Uroviricota.c_Caudoviricetes.o_Caudovirales.f_Myoviridae.g_Metrivirus	0			-
x_cellular organisms.k_Bacteria.x_Terrabacteria group.p_Actinobacteria.c_Actinomycetia.o_Micrococcales.f_Micrococcaceae.g_Micrococcus.s_Micrococcus luteus	0.584432	Low	1.14411	0.0104056
x_cellular organisms.k_Bacteria.x_unclassified Bacteria.s_bacterium 1XD8 92	4.05144	Low	3.6902	0.00394775
x_cellular organisms.k_Bacteria.p_Proteobacteria.c_Gammaproteobacteria.o_Pseudomonadales.f_Pseudomonadaceae.g_Pseudomonas.x_unclassified Pseudomonas.s_Pseudomonas sp_ADAK13	0			-
k_Viruses.f_Fuselloviridae.g_Alphafusellovirus.s_Sulfolobus spindle shaped virus 8.x_Sulfolobus virus Ragged Hills	0			-
x_cellular organisms.k_Bacteria.x_FCB group.x_Bacteroidetes Chlorobi group.p_Bacteroidetes.c_Flavobacteriia.o_Flavobacteriales.f_Flavobacteriaceae.g_Flavivirga.s_Flavivirga eckloniae	1.01934			-
x_cellular organisms.k_Bacteria.p_Proteobacteria.c_Gammaproteobacteria.o_Enterobacterales.f_Yersiniaceae.g_Yersinia.s_Yersinia bercovieri.x_Yersinia bercovieri ATCC 43970	0.0521492			-
x_cellular organisms.k_Bacteria.p_Proteobacteria.x_delta epsilon subdivisions.c_Deltaproteobacteria.o_Desulfovibrionales.f_Desulfovibrionaceae.g_Pseudodesulfovibrio.s_Pseudodesulfovibrio aespoeensis	0.180319	Low	1.82291	0.00394775
k_Viruses.x_Riboviria.k_Orthornavirae.p_Lenarviricota.c_Howeltoviricetes.o_Cryppavirales.f_Mitoviridae.g_Mitovirus.x_unclassified Mitovirus.s_Fusarium poae mitovirus 1	0			-
k_Viruses.x_Duplodnaviria.k_Heunggongvirae.p_Uroviricota.c_Caudoviricetes.o_Caudovirales.f_Siphoviridae.g_Vendettavirus.x_unclassified Vendettavirus.s_Gordonia phage TinaLin	0			-
x_cellular organisms.k_Bacteria.p_Proteobacteria.x_delta epsilon subdivisions.c_Epsilonproteobacteria.o_Campylobacterales.f_Helicobacteraceae.g_Helicobacter.s_Helicobacter pylori.x_Helicobacter pylori Shi169	0			-
x_cellular organisms.k_Bacteria.x_Terrabacteria group.p_Firmicutes.c_Bacilli.o_Bacillales.f_Planococcaceae.g_Planococcus.s_Planococcus donghaensis	0.243377			-
x_cellular organisms.k_Bacteria.p_Proteobacteria.c_Alphaproteobacteria.o_Hyphomicrobiales.f_Rhizobiaceae.x_Rhizobium Agrobacterium group.g_Rhizobium.s_Rhizobium oryzihabitans	0	Low	2.30235	0.00394775
x_cellular organisms.k_Bacteria.p_Proteobacteria.x_delta epsilon subdivisions.c_Epsilonproteobacteria.o_Campylobacterales.f_Campylobacteraceae.g_Campylobacter.s_Campylobacter pinnipediorum.x_Campylobacter pinnipediorum subsp_pinnipediorum	1.01517			-
x_cellular organisms.k_Bacteria.p_Proteobacteria.c_Alphaproteobacteria.o_Sphingomonadales.f_Erythrobacteraceae.x_Erythrobacter Porphyrobacter group	1.45503			-
x_cellular organisms.k_Bacteria.p_Proteobacteria.c_Gammaproteobacteria.o_Pasteurellales.f_Pasteurellaceae.g_Haemophilus.x_unclassified Haemophilus	0.127188			-
x_cellular organisms.k_Bacteria.x_Terrabacteria group.p_Firmicutes.c_Bacilli.o_Bacillales.f_Bacillaceae.g_Bacillus.x_unclassified Bacillus_in_Bacteria .s_Bacillus sp_WP8	0			-
k_Viruses.x_Riboviria.k_Orthornavirae.p_Kitrinoviricota.c_Alsuviricetes.o_Martellivirales.f_Closteroviridae.g_Closterovirus.s_Tobacco virus 1	0			-
x_cellular organisms.k_Bacteria.p_Proteobacteria.x_delta epsilon subdivisions.c_Epsilonproteobacteria.o_Nautiliales.f_Nitratiruptoraceae.g_Nitrosophilus	0.987889			-
k_Viruses.x_Monodnaviria.k_Shotokuvirae.p_Cressdnaviricota.c_Arfiviricetes.o_Cirlivirales.f_Circoviridae.g_Circovirus.s_Barbel circovirus	0			-
x_cellular organisms.k_Bacteria.x_Terrabacteria group.p_Firmicutes.c_Bacilli.o_Bacillales.f_Staphylococcaceae.g_Jeotgalicoccus.s_Jeotgalicoccus saudimassiliensis	0.172039			-
x_cellular organisms.k_Bacteria.p_Proteobacteria.c_Gammaproteobacteria.o_Pseudomonadales.f_Pseudomonadaceae.g_Pseudomonas.x_Pseudomonas aeruginosa group.s_Pseudomonas mendocina.x_Pseudomonas mendocina ymp	0			-
x_cellular organisms.k_Bacteria.x_Terrabacteria group.p_Firmicutes.c_Bacilli.o_Bacillales.f_Paenibacillaceae.g_Brevibacillus.x_unclassified Brevibacillus.s_Brevibacillus sp_JNUCC 41	0.745244			-
x_cellular organisms.k_Bacteria.x_Terrabacteria group.p_Firmicutes.c_Bacilli.o_Lactobacillales.f_Lactobacillaceae.g_Weissella.s_Weissella koreensis.x_Weissella koreensis KACC 15510	0			-
x_cellular organisms.k_Bacteria.p_Proteobacteria.c_Gammaproteobacteria.o_Enterobacterales.f_Pectobacteriaceae.g_Pectobacterium.s_Pectobacterium odoriferum	0			-
x_cellular organisms.k_Bacteria.x_Terrabacteria group.p_Firmicutes.c_Clostridia.o_Eubacteriales.x_unclassified Eubacteriales.s_Clostridiales bacterium CHKCI001	1.99137	High	1.68971	0.00394775
x_cellular organisms.k_Bacteria.p_Proteobacteria.c_Gammaproteobacteria.o_Enterobacterales.f_Enterobacteriaceae.g_Klebsiella.s_Klebsiella variicola.x_Klebsiella variicola At 22	0			-
k_Viruses.x_Monodnaviria.k_Shotokuvirae.p_Cressdnaviricota.c_Repensiviricetes.o_Geplafuvirales.f_Geminiviridae.g_Begomovirus.s_Cotton leaf crumple virus	0			-
x_cellular organisms.k_Bacteria.x_Terrabacteria group.p_Firmicutes.c_Bacilli.o_Bacillales.f_Bacillaceae.g_Bacillus.x_Bacillus subtilis group.s_Bacillus sonorensis	0.442611			-
x_cellular organisms.k_Bacteria.p_Proteobacteria.x_delta epsilon subdivisions.c_Deltaproteobacteria.o_Syntrophobacterales.f_Syntrophaceae	0.971421			-
x_cellular organisms.k_Bacteria.p_Proteobacteria.c_Alphaproteobacteria.o_Hyphomicrobiales.f_Rhizobiaceae.x_Rhizobium Agrobacterium group	2.3351			-
x_cellular organisms.k_Bacteria.p_Proteobacteria.c_Gammaproteobacteria.o_Chromatiales.f_Ectothiorhodospiraceae.g_Acidihalobacter.s_Acidihalobacter yilgarnenesis	0.165699			-
k_Viruses.x_Monodnaviria.k_Shotokuvirae.p_Cossaviricota.c_Quintoviricetes.o_Piccovirales.f_Parvoviridae.x_Parvovirinae.g_Copiparvovirus.s_Ungulate copiparvovirus 1	0			-
k_Viruses.x_Riboviria.k_Orthornavirae.p_Negarnaviricota.x_Haploviricotina.c_Monjiviricetes.o_Mononegavirales.f_Xinmoviridae.g_Anphevirus.s_Odonate anphevirus.x_Hubei rhabdo like virus 7	0			-
x_cellular organisms.k_Bacteria.x_Terrabacteria group.p_Actinobacteria.c_Actinomycetia.o_Corynebacteriales.f_Gordoniaceae.g_Gordonia.x_unclassified Gordonia.s_Gordonia sp_PDNC005	0			-
x_cellular organisms.k_Bacteria.p_Proteobacteria.c_Alphaproteobacteria.o_Hyphomicrobiales.f_Rhizobiaceae.x_Rhizobium Agrobacterium group.g_Agrobacterium.s_Agrobacterium larrymoorei	0.309826			-
x_cellular organisms.k_Bacteria.x_FCB group.x_Bacteroidetes Chlorobi group.p_Bacteroidetes.c_Flavobacteriia.o_Flavobacteriales.f_Flavobacteriaceae.g_Cellulophaga.s_Cellulophaga baltica	0.790649			-
x_cellular organisms.k_Bacteria.p_Proteobacteria.c_Betaproteobacteria.o_Burkholderiales.x_Burkholderiales genera incertae sedis.g_Roseateles.s_Roseateles depolymerans	0.696008			-
k_Viruses.x_Duplodnaviria.k_Heunggongvirae.p_Uroviricota.c_Caudoviricetes.o_Caudovirales.f_Myoviridae.g_Schmittlotzvirus.s_Agrobacterium virus 7 7 1.x_Agrobacterium phage 7 7 1	0			-
k_Viruses.x_Monodnaviria.k_Shotokuvirae.p_Cossaviricota.c_Papovaviricetes.o_Sepolyvirales.f_Polyomaviridae.g_Alphapolyomavirus.s_Tupaia glis polyomavirus 1	0			-
k_Viruses.x_Duplodnaviria.k_Heunggongvirae.p_Uroviricota.c_Caudoviricetes.o_Caudovirales.f_Autographiviridae.x_Corkvirinae	1.43619			-
x_cellular organisms.k_Bacteria.p_Proteobacteria.c_Gammaproteobacteria.o_Xanthomonadales.f_Xanthomonadaceae.g_Stenotrophomonas.x_unclassified Stenotrophomonas.s_Stenotrophomonas sp_169	0.257984			-
k_Viruses.x_Duplodnaviria.k_Heunggongvirae.p_Uroviricota.c_Caudoviricetes.o_Caudovirales.f_Myoviridae.g_Petsuvirus.s_Edwardsiella virus pEtSU.x_Edwardsiella phage pEt SU	0			-
x_cellular organisms.k_Bacteria.x_Terrabacteria group.p_Firmicutes.c_Bacilli.o_Bacillales.f_Staphylococcaceae.g_Staphylococcus.s_Staphylococcus carnosus	0.535113			-
x_cellular organisms.k_Bacteria.x_Terrabacteria group.p_Actinobacteria.c_Actinomycetia.o_Pseudonocardiales.f_Pseudonocardiaceae.g_Amycolatopsis.s_Amycolatopsis mediterranei.x_Amycolatopsis mediterranei RB	0			-
x_cellular organisms.k_Bacteria.p_Proteobacteria.c_Alphaproteobacteria.o_Rhodospirillales.f_Rhodospirillaceae.g_Magnetospirillum.s_Magnetospirillum gryphiswaldense.x_Magnetospirillum gryphiswaldense MSR 1	0			-
x_cellular organisms.k_Bacteria.p_Proteobacteria.c_Alphaproteobacteria.o_Rhodospirillales.f_Rhodospirillaceae.g_Candidatus Endolissoclinum	0.738792			-
x_cellular organisms.k_Bacteria.p_Proteobacteria.c_Alphaproteobacteria.o_Rhodospirillales.f_Acetobacteraceae.g_Asaia.s_Asaia bogorensis.x_Asaia bogorensis NBRC 16594	0.84402	High	0.9431	0.0249747
x_cellular organisms.k_Bacteria.p_Proteobacteria.c_Gammaproteobacteria.x_Gammaproteobacteria incertae sedis.g_Candidatus Pseudothioglobus	0.029764			-
x_cellular organisms.k_Bacteria.p_Proteobacteria.c_Alphaproteobacteria.o_Sphingomonadales.f_Sphingomonadaceae.g_Sphingomonas.x_unclassified Sphingomonas.s_Sphingomonas sp_AP4 R1	0.197273			-
x_cellular organisms.k_Bacteria.p_Proteobacteria.c_Gammaproteobacteria.o_Pseudomonadales.f_Pseudomonadaceae.g_Pseudomonas.x_Pseudomonas syringae group.s_Pseudomonas coronafaciens.x_Pseudomonas coronafaciens pv_coronafaciens	0			-
k_Viruses.x_Riboviria.k_Orthornavirae.p_Pisuviricota.c_Pisoniviricetes.o_Sobelivirales.f_Solemoviridae.g_Polerovirus.x_unclassified Polerovirus	0			-
x_cellular organisms.k_Bacteria.p_Synergistetes.c_Synergistia.o_Synergistales.f_Synergistaceae.g_Acetomicrobium.s_Acetomicrobium mobile.x_Acetomicrobium mobile DSM 13181	0.0705169			-
x_cellular organisms.k_Bacteria.x_FCB group.x_Bacteroidetes Chlorobi group.p_Bacteroidetes.c_Flavobacteriia.o_Flavobacteriales.f_Flavobacteriaceae.g_Lacinutrix.x_unclassified Lacinutrix	1.38989			-
x_cellular organisms.k_Bacteria.x_unclassified Bacteria.s_bacterium D16 50	4.17051	Low	3.8833	0.00394775
x_cellular organisms.k_Bacteria.x_Terrabacteria group.x_Cyanobacteria Melainabacteria group.p_Cyanobacteria.o_Nostocales.f_Scytonemataceae.g_Scytonema.x_unclassified Scytonema	1.6588			-
x_cellular organisms.k_Bacteria.x_Terrabacteria group.p_Firmicutes.c_Bacilli.o_Bacillales.f_Bacillaceae.g_Bacillus.x_unclassified Bacillus_in_Bacteria .s_Bacillus sp_V3	0.0295374			-
k_Viruses.x_Varidnaviria.k_Bamfordvirae.p_Nucleocytoviricota.c_Pokkesviricetes.o_Chitovirales.f_Poxviridae.x_Chordopoxvirinae.g_Salmonpoxvirus.s_Salmon gillpox virus	0			-
x_cellular organisms.k_Bacteria.x_Terrabacteria group.p_Firmicutes.c_Bacilli.o_Bacillales.f_Planococcaceae.g_Planococcus.s_Planococcus rifietoensis	0.603456	Low	1.07588	0.00394775
x_cellular organisms.k_Bacteria.p_Proteobacteria.c_Gammaproteobacteria.o_Enterobacterales.f_Yersiniaceae.g_Rahnella.s_Rahnella aceris	0			-
k_Viruses.x_Riboviria.k_Orthornavirae.p_Negarnaviricota.x_Haploviricotina.c_Monjiviricetes.o_Mononegavirales.f_Paramyxoviridae.x_Orthoparamyxovirinae.g_Respirovirus.s_Human respirovirus 3	0			-
x_cellular organisms.k_Bacteria.p_Proteobacteria.c_Gammaproteobacteria.o_Oceanospirillales.f_Halomonadaceae.g_Chromohalobacter	0			-
k_Viruses.x_Varidnaviria.k_Bamfordvirae.p_Nucleocytoviricota.c_Megaviricetes.o_Imitervirales.f_Mimiviridae	1.64805			-
k_Viruses.x_Duplodnaviria.k_Heunggongvirae.p_Uroviricota.c_Caudoviricetes.o_Caudovirales.f_Myoviridae.g_Bixzunavirus.x_unclassified Bixzunavirus	0			-
k_Viruses.x_Riboviria.k_Orthornavirae.p_Negarnaviricota.x_Polyploviricotina.c_Ellioviricetes.o_Bunyavirales.f_Hantaviridae.x_Mammantavirinae	0			-
x_cellular organisms.k_Bacteria.x_Terrabacteria group.p_Firmicutes.c_Clostridia.o_Eubacteriales.f_Lachnospiraceae.g_Catonella	1.14933			-
x_cellular organisms.k_Bacteria.p_Proteobacteria.c_Betaproteobacteria.o_Burkholderiales.f_Burkholderiaceae.g_Paraburkholderia.s_Paraburkholderia aromaticivorans	0.353309			-
x_cellular organisms.k_Bacteria.x_Terrabacteria group.p_Firmicutes.c_Clostridia.o_Eubacteriales.f_Oscillospiraceae.g_Acutalibacter.x_unclassified Acutalibacter.s_Acutalibacter sp_1XD8 33	3.05299			-
x_cellular organisms.k_Bacteria.p_Proteobacteria.c_Alphaproteobacteria.o_Hyphomicrobiales.f_Brucellaceae.x_Brucella Ochrobactrum group.g_Brucella.s_Brucella melitensis	0.117304			-
k_Viruses.x_Riboviria.k_Orthornavirae.p_Duplornaviricota.c_Resentoviricetes.o_Reovirales.f_Reoviridae.x_Sedoreovirinae.g_Orbivirus	0			-
x_cellular organisms.k_Bacteria.x_Terrabacteria group.p_Actinobacteria.c_Actinomycetia.o_Corynebacteriales.f_Mycobacteriaceae.g_Mycobacterium.x_Mycobacterium avium complex_MAC .s_Mycobacterium avium	0.448205			-
x_cellular organisms.k_Bacteria.p_Proteobacteria.c_Betaproteobacteria.o_Nitrosomonadales.f_Methylophilaceae.g_Methylophilus	0.272386			-
x_cellular organisms.k_Bacteria.x_PVC group.p_Chlamydiae.c_Chlamydiia.o_Parachlamydiales.f_Parachlamydiaceae.g_Neochlamydia.x_unclassified Neochlamydia	0.4215			-
x_cellular organisms.k_Bacteria.p_Proteobacteria.c_Gammaproteobacteria.o_Pasteurellales.f_Pasteurellaceae.g_Actinobacillus.s_Actinobacillus pleuropneumoniae.x_Actinobacillus pleuropneumoniae serovar 3.x_Actinobacillus pleuropneumoniae serovar 3 str_JL03	0			-
x_cellular organisms.k_Bacteria.x_FCB group.x_Bacteroidetes Chlorobi group.p_Bacteroidetes.c_Flavobacteriia.o_Flavobacteriales.f_Weeksellaceae.g_Weeksella.s_Weeksella virosa	0.418137			-
k_Viruses.x_unclassified viruses.x_unclassified DNA viruses.x_unclassified ssDNA viruses.s_Odonata associated circular virus 9	0			-
x_cellular organisms.k_Bacteria.p_Proteobacteria.c_Alphaproteobacteria.o_Hyphomicrobiales.f_Rhizobiaceae.x_Rhizobium Agrobacterium group.g_Agrobacterium.s_Agrobacterium vitis	0.446708			-
x_cellular organisms.k_Bacteria.x_Terrabacteria group.p_Firmicutes.c_Clostridia.o_Halanaerobiales.f_Halanaerobiaceae.g_Halocella.x_unclassified Halocella	0.755824			-
x_cellular organisms.k_Bacteria.p_Proteobacteria.c_Alphaproteobacteria.o_Rhodobacterales.f_Rhodobacteraceae.g_Oceanicola	0			-
x_cellular organisms.k_Bacteria.p_Proteobacteria.c_Gammaproteobacteria.o_Enterobacterales.f_Enterobacteriaceae.g_Cronobacter.s_Cronobacter sakazakii	0.647795			-
k_Viruses.x_Riboviria.k_Orthornavirae.p_Kitrinoviricota.c_Alsuviricetes.o_Martellivirales.f_Closteroviridae.g_Ampelovirus.s_Grapevine leafroll associated virus 3	0			-
k_Viruses.x_Riboviria.k_Orthornavirae.p_Kitrinoviricota.c_Alsuviricetes.o_Martellivirales.f_Closteroviridae.g_Ampelovirus.s_Grapevine leafroll associated virus 1	0			-
x_cellular organisms.k_Bacteria.p_Nitrospirae.c_Thermodesulfovibrionia.o_Thermodesulfovibrionales.f_Dissulfurispiraceae.g_Dissulfurispira.s_Dissulfurispira thermophila	0.365896			-
x_cellular organisms.k_Bacteria.p_Proteobacteria.c_Betaproteobacteria.o_Burkholderiales.f_Burkholderiaceae.g_Polynucleobacter.s_Polynucleobacter wuianus	0			-
x_cellular organisms.k_Bacteria.p_Proteobacteria.x_delta epsilon subdivisions.c_Epsilonproteobacteria.o_Campylobacterales.f_Thiovulaceae.g_Sulfurimonas.s_Sulfurimonas autotrophica.x_Sulfurimonas autotrophica DSM 16294	0.998222			-
x_cellular organisms.k_Bacteria.x_unclassified Bacteria.s_bacterium 0 1xD8 71	2.3996	Low	1.90781	0.0104056
x_cellular organisms.k_Bacteria.x_FCB group.x_Bacteroidetes Chlorobi group.p_Bacteroidetes.c_Sphingobacteriia.o_Sphingobacteriales.f_Sphingobacteriaceae.g_Mucilaginibacter.s_Mucilaginibacter gotjawali	0.584858			-
x_cellular organisms.k_Bacteria.x_PVC group.p_Planctomycetes.c_Phycisphaerae.o_Phycisphaerales.f_Phycisphaeraceae.g_Phycisphaera.s_Phycisphaera mikurensis	0.492284			-
x_cellular organisms.k_Bacteria.p_Proteobacteria.c_Gammaproteobacteria.o_Alteromonadales.f_Moritellaceae.g_Moritella.s_Moritella marina	0.566513			-
x_cellular organisms.k_Bacteria.p_Proteobacteria.c_Gammaproteobacteria.o_Enterobacterales.f_Enterobacteriaceae.g_Salmonella.s_Salmonella enterica.x_Salmonella enterica subsp_enterica.x_Salmonella enterica subsp_enterica serovar Typhimurium	0.113513			-
x_cellular organisms.k_Bacteria.x_Terrabacteria group.p_Firmicutes.c_Clostridia.o_Eubacteriales.f_Clostridiaceae.g_Clostridium.x_environmental samples.s_Clostridium sp_CAG 91	0.127479			-
k_Viruses.x_Riboviria.k_Orthornavirae.p_Kitrinoviricota	2.10633			-
k_Viruses.x_Duplodnaviria.k_Heunggongvirae.p_Uroviricota.c_Caudoviricetes.o_Caudovirales.f_Herelleviridae.x_Bastillevirinae.g_Wphvirus.s_Bacillus virus WPh.x_Bacillus phage W Ph	0			-
x_cellular organisms.k_Bacteria.p_Proteobacteria.x_delta epsilon subdivisions.c_Deltaproteobacteria.o_Desulfovibrionales.f_Desulfovibrionaceae.g_Pseudodesulfovibrio.x_unclassified Pseudodesulfovibrio.s_Pseudodesulfovibrio sp_zrk46	0.456778			-
x_cellular organisms.k_Bacteria.x_Terrabacteria group.p_Actinobacteria.c_Actinomycetia.o_Glycomycetales	0.520284	Low	1.54827	0.0249747
x_cellular organisms.k_Bacteria.p_Proteobacteria.c_Gammaproteobacteria.o_Alteromonadales.f_Colwelliaceae.g_Thalassotalea.x_unclassified Thalassotalea.s_Thalassotalea sp_PS06	0			-
x_cellular organisms.k_Bacteria.p_Proteobacteria.c_Gammaproteobacteria.o_Enterobacterales.f_Pectobacteriaceae.g_Dickeya.s_Dickeya dadantii.x_Dickeya dadantii subsp_dieffenbachiae	0			-
x_cellular organisms.k_Bacteria.x_Terrabacteria group.p_Firmicutes.c_Bacilli.o_Lactobacillales.f_Streptococcaceae.g_Lactococcus.s_Lactococcus allomyrinae	0.543637			-
k_Viruses.x_Duplodnaviria.k_Heunggongvirae.p_Uroviricota.c_Caudoviricetes.o_Caudovirales.f_Herelleviridae.x_Twortvirinae.g_Kayvirus.s_Staphylococcus virus JD7.x_Staphylococcus phage JD007	0			-
x_cellular organisms.k_Bacteria.x_Terrabacteria group.p_Actinobacteria.c_Nitriliruptoria.o_Egibacterales.f_Egibacteraceae.g_Egibacter.s_Egibacter rhizosphaerae	0.521306			-
x_cellular organisms.k_Bacteria.x_FCB group.x_Bacteroidetes Chlorobi group.p_Bacteroidetes.c_Flavobacteriia.o_Flavobacteriales.f_Flavobacteriaceae.g_Flavobacterium.s_Flavobacterium columnare.x_Flavobacterium columnare ATCC 49512	0.472586			-
k_Viruses.x_Varidnaviria.k_Bamfordvirae.p_Nucleocytoviricota.c_Megaviricetes.o_Pimascovirales.f_Iridoviridae.x_Alphairidovirinae.g_Ranavirus.s_Common midwife toad virus	0.100529			-
k_Viruses.x_Duplodnaviria.k_Heunggongvirae.p_Uroviricota.c_Caudoviricetes.o_Caudovirales.f_Salasmaviridae	0			-
k_Viruses.x_Duplodnaviria.k_Heunggongvirae.p_Uroviricota.c_Caudoviricetes.o_Caudovirales.f_Drexlerviridae.x_Braunvirinae.g_Guelphvirus.s_Escherichia virus ACGM12	0			-
x_cellular organisms.k_Bacteria.x_Terrabacteria group.p_Actinobacteria.c_Actinomycetia.o_Micrococcales.f_Microbacteriaceae.g_Microcella	0			-
x_cellular organisms.k_Bacteria.p_Proteobacteria.c_Gammaproteobacteria.o_Enterobacterales.f_Enterobacteriaceae.g_Salmonella.s_Salmonella enterica.x_Salmonella enterica subsp_enterica.x_Salmonella enterica subsp_enterica serovar Djakarta.x_Salmonella enterica subsp_enterica serovar Djakarta str_S 1087	0			-
x_cellular organisms.k_Bacteria.x_Terrabacteria group.p_Firmicutes.c_Bacilli.o_Bacillales.f_Bacillaceae.g_Bacillus.s_Bacillus gobiensis	0.749255			-
x_cellular organisms.k_Bacteria.x_Terrabacteria group.p_Firmicutes.c_Clostridia.o_Eubacteriales.f_Clostridiaceae.g_Clostridium.x_unclassified Clostridium.s_Clostridium sp_AM46 21	0			-
x_cellular organisms.k_Bacteria.p_Proteobacteria.c_Betaproteobacteria.o_Burkholderiales.f_Alcaligenaceae.g_Castellaniella.s_Castellaniella defragrans	0.102652	Low	1.81227	0.00648531
x_cellular organisms.k_Bacteria.p_Deferribacteres	1.50911			-
x_cellular organisms.k_Bacteria.x_FCB group.x_Bacteroidetes Chlorobi group.p_Bacteroidetes.c_Flavobacteriia.o_Flavobacteriales.f_Weeksellaceae.g_Riemerella.s_Riemerella anatipestifer	2.40691			-
x_cellular organisms.k_Bacteria.x_Terrabacteria group.p_Actinobacteria.c_Actinomycetia.o_Pseudonocardiales.f_Pseudonocardiaceae.g_Saccharothrix.x_unclassified Saccharothrix.s_Saccharothrix sp_6 C	0.93576			-
k_Viruses.x_Duplodnaviria.k_Heunggongvirae.p_Uroviricota.c_Caudoviricetes.o_Caudovirales.f_Ackermannviridae.x_Aglimvirinae.g_Limestonevirus.s_Dickeya virus RC2014.x_Dickeya phage RC 2014	0			-
k_Viruses.x_Riboviria.k_Orthornavirae.p_Kitrinoviricota.c_Alsuviricetes.o_Martellivirales.f_Closteroviridae.g_Velarivirus.s_Grapevine leafroll associated virus 7	0	Low	1.50239	0.0222296
k_Viruses.x_Duplodnaviria.k_Heunggongvirae.p_Uroviricota.c_Caudoviricetes.o_Caudovirales.g_Lilyvirus.s_Paenibacillus virus Lily	0			-
x_cellular organisms.k_Bacteria.x_Terrabacteria group.p_Actinobacteria.c_Actinomycetia.o_Micrococcales.f_Cellulomonadaceae.g_Cellulomonas.x_unclassified Cellulomonas	1.09364			-
k_Viruses.x_Varidnaviria.k_Bamfordvirae.p_Nucleocytoviricota.c_Megaviricetes.o_Algavirales.f_Phycodnaviridae.g_Chlorovirus.s_Paramecium bursaria Chlorella virus A1	0.333905			-
x_cellular organisms.k_Bacteria.x_Terrabacteria group.p_Firmicutes.c_Erysipelotrichia.o_Erysipelotrichales.f_Erysipelotrichaceae.x_environmental samples.s_Erysipelotrichaceae bacterium CAG 64	0			-
x_cellular organisms.k_Bacteria.x_Terrabacteria group.x_Cyanobacteria Melainabacteria group.p_Candidatus Melainabacteria.o_Candidatus Gastranaerophilales.s_Candidatus Gastranaerophilales bacterium HUM 17	0	High	2.61304	0.0222296
x_cellular organisms.k_Bacteria.x_Terrabacteria group.p_Firmicutes.c_Clostridia.o_Eubacteriales.f_Lachnospiraceae.g_Fusicatenibacter	0.609847			-
x_cellular organisms.k_Bacteria.p_Proteobacteria.c_Betaproteobacteria.o_Rhodocyclales.f_Rhodocyclaceae.g_Oryzomicrobium	0.276897			-
x_cellular organisms.k_Bacteria.x_Terrabacteria group.p_Actinobacteria.c_Actinomycetia.o_Micrococcales.f_Microbacteriaceae.g_Protaetiibacter.x_unclassified Protaetiibacter.s_Protaetiibacter sp_SSC 01	0	Low	1.80187	0.00394775
x_cellular organisms.k_Bacteria.p_Proteobacteria.c_Alphaproteobacteria.o_Hyphomicrobiales.f_Phyllobacteriaceae.g_Mesorhizobium.x_unclassified Mesorhizobium.s_Mesorhizobium sp_INR15	1.05387			-
x_cellular organisms.k_Bacteria.p_Spirochaetes.c_Spirochaetia.o_Spirochaetales.f_Spirochaetaceae.g_Oceanispirochaeta.s_Oceanispirochaeta crateris	0.698528			-
x_cellular organisms.k_Bacteria.p_Proteobacteria.x_delta epsilon subdivisions.c_Epsilonproteobacteria.o_Campylobacterales.f_Campylobacteraceae.x_Arcobacter group.g_Arcobacter.x_unclassified Arcobacter.s_Arcobacter sp_FWKO B	0.896253			-
k_Viruses.x_Monodnaviria.k_Shotokuvirae.p_Cossaviricota.c_Quintoviricetes.o_Piccovirales.f_Parvoviridae.x_Parvovirinae.g_Protoparvovirus.s_Ungulate protoparvovirus 2	0			-
x_cellular organisms.k_Bacteria.x_Terrabacteria group.p_Firmicutes.c_Clostridia.o_Eubacteriales.x_Eubacteriales incertae sedis.s_ Bacteroides_pectinophilus	0.460262			-
x_cellular organisms.k_Bacteria.x_FCB group.x_Bacteroidetes Chlorobi group.p_Bacteroidetes.c_Sphingobacteriia.o_Sphingobacteriales.f_Sphingobacteriaceae.g_Pedobacter.x_unclassified Pedobacter	2.07633			-
x_cellular organisms.k_Bacteria.p_Proteobacteria.c_Betaproteobacteria.o_Neisseriales.f_Neisseriaceae.g_Alysiella.s_Alysiella filiformis	0.143946			-
k_Viruses.x_Duplodnaviria.k_Heunggongvirae.p_Uroviricota.c_Caudoviricetes.o_Caudovirales.f_Siphoviridae.x_Queuovirinae.g_Seuratvirus.s_Escherichia virus Cajan.x_Escherichia phage CAjan	0			-
k_Viruses.x_Duplodnaviria.k_Heunggongvirae.p_Uroviricota.c_Caudoviricetes.o_Caudovirales.f_Myoviridae.g_Elvirus	0			-
x_cellular organisms.k_Bacteria.x_Terrabacteria group.p_Actinobacteria.c_Actinomycetia.o_Micrococcales.f_Bogoriellaceae.g_Georgenia.x_unclassified Georgenia.s_Georgenia sp_Z443	0.323768	Low	1.75865	0.0104056
x_cellular organisms.k_Bacteria.p_Proteobacteria.x_delta epsilon subdivisions.c_Epsilonproteobacteria.o_Campylobacterales.f_Campylobacteraceae.g_Campylobacter.s_Campylobacter sputorum.x_Campylobacter sputorum biovar sputorum	0			-
x_cellular organisms.k_Bacteria.x_Terrabacteria group.p_Actinobacteria.c_Actinomycetia.o_Corynebacteriales.f_Gordoniaceae.g_Gordonia.x_unclassified Gordonia.s_Gordonia sp_135	0			-
x_cellular organisms.k_Bacteria.x_Terrabacteria group.p_Firmicutes.c_Clostridia.o_Eubacteriales.f_Clostridiaceae.g_Hungatella.s_Hungatella hathewayi.x_Hungatella hathewayi DSM 13479	0.500462			-
x_cellular organisms.k_Bacteria.p_Proteobacteria.c_Gammaproteobacteria.o_Pseudomonadales.f_Pseudomonadaceae.g_Pseudomonas.x_Pseudomonas syringae group.s_Pseudomonas asturiensis	0.00502754			-
k_Viruses.x_Varidnaviria.k_Bamfordvirae.p_Nucleocytoviricota.c_Pokkesviricetes.o_Chitovirales.f_Poxviridae.x_Entomopoxvirinae.g_Betaentomopoxvirus.s_Choristoneura rosaceana entomopoxvirus.x_Choristoneura rosaceana entomopoxvirus L	0.313288			-
k_Viruses.x_Riboviria.k_Orthornavirae.p_Kitrinoviricota.c_Flasuviricetes.o_Amarillovirales.f_Flaviviridae.g_Pestivirus.s_Pestivirus A.x_Bovine viral diarrhea virus 1	0			-
x_cellular organisms.k_Bacteria.p_Proteobacteria.x_delta epsilon subdivisions.c_Epsilonproteobacteria.o_Campylobacterales.f_Campylobacteraceae.g_Campylobacter.s_Campylobacter armoricus	0.721378			-
k_Viruses.x_Riboviria.k_Orthornavirae.p_Kitrinoviricota.c_Alsuviricetes.o_Martellivirales.f_Closteroviridae.g_Ampelovirus.x_unclassified Ampelovirus	0			-
x_cellular organisms.k_Bacteria.p_Proteobacteria.x_delta epsilon subdivisions.c_Deltaproteobacteria.o_Desulfovibrionales.f_Desulfovibrionaceae.g_Desulfovibrio.s_Desulfovibrio carbinolicus	0.369505			-
k_Viruses.x_Duplodnaviria.k_Heunggongvirae.p_Uroviricota.c_Caudoviricetes.o_Caudovirales.f_Demerecviridae.x_Markadamsvirinae.g_Tequintavirus.s_Escherichia virus slur09	0			-
x_cellular organisms.k_Bacteria.p_Proteobacteria.c_Gammaproteobacteria.o_Pseudomonadales.f_Pseudomonadaceae.g_Pseudomonas.x_unclassified Pseudomonas.s_Pseudomonas sp_SWI36	0			-
k_Viruses.x_Varidnaviria.k_Bamfordvirae.p_Nucleocytoviricota.c_Pokkesviricetes.o_Chitovirales.f_Poxviridae.x_Entomopoxvirinae.g_Betaentomopoxvirus.s_Choristoneura rosaceana entomopoxvirus	0.313288			-
x_cellular organisms.k_Bacteria.p_Thermotogae.c_Thermotogae.o_Thermotogales.f_Fervidobacteriaceae.g_Thermosipho.s_Thermosipho africanus	0.686005			-
x_cellular organisms.k_Bacteria.x_Terrabacteria group.p_Deinococcus Thermus.c_Deinococci.o_Thermales.f_Thermaceae.g_Thermus.s_Thermus thermophilus.x_Thermus thermophilus JL 18	0			-
x_cellular organisms.k_Bacteria.x_FCB group.x_Bacteroidetes Chlorobi group.p_Bacteroidetes.c_Sphingobacteriia.o_Sphingobacteriales.f_Sphingobacteriaceae.g_Mucilaginibacter.s_Mucilaginibacter xinganensis	0.328619			-
k_Viruses.x_Riboviria.k_Orthornavirae.p_Lenarviricota.c_Howeltoviricetes.o_Cryppavirales.f_Mitoviridae.g_Mitovirus.x_unclassified Mitovirus.s_Sclerotinia sclerotiorum mitovirus 2	0			-
x_cellular organisms.k_Bacteria.x_Terrabacteria group.p_Firmicutes.c_Clostridia.o_Eubacteriales.f_Lachnospiraceae.x_unclassified Lachnospiraceae.s_Lachnospiraceae bacterium sunii NSJ 8	0.332201			-
k_Viruses.x_Riboviria.k_Orthornavirae.p_Kitrinoviricota.c_Alsuviricetes.o_Tymovirales.f_Betaflexiviridae.x_Quinvirinae.g_Carlavirus.s_Potato virus H	0			-
x_cellular organisms.k_Bacteria.x_Terrabacteria group.p_Actinobacteria.c_Actinomycetia.o_Bifidobacteriales.f_Bifidobacteriaceae.g_Bifidobacterium.s_Bifidobacterium longum.x_Bifidobacterium longum subsp_longum.x_Bifidobacterium longum subsp_longum BBMN68	0			-
x_cellular organisms.k_Bacteria.x_Terrabacteria group.p_Actinobacteria.c_Actinomycetia.o_Streptomycetales.f_Streptomycetaceae.g_Streptomyces.s_Streptomyces subrutilus	0.494959	Low	1.32898	0.0249747
x_cellular organisms.k_Bacteria.p_Proteobacteria.c_Betaproteobacteria.o_Rhodocyclales.f_Zoogloeaceae.g_Azoarcus.x_unclassified Azoarcus	1.0135			-
x_cellular organisms.k_Bacteria.p_Proteobacteria.c_Gammaproteobacteria.o_Enterobacterales.f_Erwiniaceae.g_Tatumella.x_unclassified Tatumella	0			-
x_cellular organisms.k_Bacteria.x_Terrabacteria group.p_Firmicutes.c_Clostridia.o_Eubacteriales.f_Lachnospiraceae.g_Dorea.s_Dorea formicigenerans.x_Dorea formicigenerans 4 6 53AFAA	0.719969			-
x_cellular organisms.k_Bacteria.x_Terrabacteria group.p_Actinobacteria.c_Actinomycetia.o_Streptomycetales.f_Streptomycetaceae.g_Streptomyces.s_Streptomyces antibioticus	0.6498	Low	1.00057	0.037373
k_Viruses.x_Duplodnaviria.k_Heunggongvirae.p_Uroviricota.c_Caudoviricetes.o_Caudovirales.f_Podoviridae.x_unclassified Podoviridae.s_Clostridium phage CPD2	0			-
x_cellular organisms.k_Bacteria.p_Nitrospirae.c_Nitrospira.o_Nitrospirales	0.907681			-
k_Viruses.x_Riboviria.k_Pararnavirae.p_Artverviricota.c_Revtraviricetes.o_Ortervirales.f_Retroviridae.x_Orthoretrovirinae.g_Gammaretrovirus.x_unclassified Gammaretrovirus	2.41261			-
x_cellular organisms.k_Bacteria.x_Terrabacteria group.p_Firmicutes.c_Bacilli.o_Bacillales.f_Bacillaceae.g_Bacillus.s_Bacillus infantis.x_Bacillus infantis NRRL B 14911	0.863586			-
x_cellular organisms.k_Bacteria.x_Terrabacteria group.p_Firmicutes.c_Erysipelotrichia.o_Erysipelotrichales.f_Erysipelotrichaceae.g_Erysipelatoclostridium.s_ Clostridium_cocleatum	2.63799			-
x_cellular organisms.k_Bacteria.x_FCB group.x_Bacteroidetes Chlorobi group.p_Bacteroidetes.c_Bacteroidia.o_Bacteroidales.f_Tannerellaceae.g_Parabacteroides.s_Parabacteroides distasonis	2.21684	High	1.7339	0.0104056
k_Viruses.x_Monodnaviria.k_Shotokuvirae.p_Cossaviricota.c_Quintoviricetes.o_Piccovirales.f_Parvoviridae.x_Parvovirinae.g_Bocaparvovirus.s_Ungulate bocaparvovirus 6	0			-
x_cellular organisms.k_Bacteria.p_Spirochaetes.c_Spirochaetia.o_Spirochaetales.f_Treponemataceae.g_Treponema.s_Treponema ruminis	0.174616			-
x_cellular organisms.k_Bacteria.p_Proteobacteria.c_Gammaproteobacteria.o_Enterobacterales.f_Enterobacteriaceae.g_Salmonella.s_Salmonella bongori.x_Salmonella bongori N268 08	0			-
x_cellular organisms.k_Bacteria.p_Proteobacteria.x_delta epsilon subdivisions.c_Epsilonproteobacteria.o_Campylobacterales.f_Helicobacteraceae.g_Helicobacter.s_Helicobacter pylori.x_Helicobacter pylori G27	0			-
x_cellular organisms.k_Bacteria.x_Terrabacteria group.p_Actinobacteria.c_Actinomycetia.o_Propionibacteriales.f_Nocardioidaceae.g_Nocardioides.s_Nocardioides anomalus	0.38159			-
x_cellular organisms.k_Bacteria.p_Proteobacteria.c_Gammaproteobacteria.o_Pseudomonadales.f_Pseudomonadaceae.g_Pseudomonas.x_unclassified Pseudomonas.s_Pseudomonas sp_SK	0.268371			-
x_cellular organisms.k_Bacteria.p_Proteobacteria.c_Alphaproteobacteria.o_Rhodobacterales.f_Rhodobacteraceae.g_Pikeienuella.s_Pikeienuella piscinae	0.241095			-
k_Viruses.x_Monodnaviria.k_Shotokuvirae.p_Cossaviricota.c_Quintoviricetes.o_Piccovirales.f_Parvoviridae.x_Parvovirinae.g_Bocaparvovirus.s_Ungulate bocaparvovirus 8	0			-
x_cellular organisms.k_Bacteria.x_Terrabacteria group.p_Armatimonadetes.c_Fimbriimonadia.o_Fimbriimonadales	0.58389			-
x_cellular organisms.k_Bacteria.p_Proteobacteria.c_Gammaproteobacteria.o_Chromatiales.x_Chromatiales incertae sedis.g_Thiohalobacter.x_unclassified Thiohalobacter	0.217243			-
x_cellular organisms.k_Bacteria.x_Terrabacteria group.p_Actinobacteria.c_Actinomycetia.o_Streptomycetales.f_Streptomycetaceae.g_Streptomyces.x_Streptomyces violaceusniger group.s_Streptomyces hygroscopicus.x_Streptomyces hygroscopicus subsp_limoneus	0.147323	Low	1.53819	0.0104056
x_cellular organisms.k_Bacteria.p_Proteobacteria.c_Gammaproteobacteria.o_Xanthomonadales.f_Xanthomonadaceae.g_Xylella.s_Xylella fastidiosa.x_Xylella fastidiosa subsp_pauca	0.29831			-
x_cellular organisms.k_Bacteria.p_Proteobacteria.c_Gammaproteobacteria.o_Enterobacterales.f_Enterobacteriaceae.g_Shigella.s_Shigella dysenteriae.x_Shigella dysenteriae Sd197	0.850625			-
k_Viruses.x_Riboviria.k_Orthornavirae.p_Negarnaviricota.x_Haploviricotina.c_Monjiviricetes.o_Mononegavirales.f_Paramyxoviridae.x_Orthoparamyxovirinae.g_Henipavirus.s_Mojiang henipavirus	0			-
x_cellular organisms.k_Bacteria.x_FCB group.x_Bacteroidetes Chlorobi group.p_Bacteroidetes.c_Cytophagia.o_Cytophagales.f_Hymenobacteraceae.g_Rufibacter.x_unclassified Rufibacter.s_Rufibacter sp_DG15C	1.34056			-
x_cellular organisms.k_Bacteria.x_Terrabacteria group.p_Actinobacteria.c_Actinomycetia.o_Streptomycetales.f_Streptomycetaceae.g_Streptomyces.s_Streptomyces californicus	0.083094			-
x_cellular organisms.k_Bacteria.p_Proteobacteria.c_Gammaproteobacteria.x_Gammaproteobacteria incertae sedis.x_sulfur oxidizing symbionts.g_Candidatus Vesicomyosocius.x_unclassified Candidatus Vesicomyosocius	0.446348			-
x_cellular organisms.k_Bacteria.x_Terrabacteria group.p_Actinobacteria.c_Thermoleophilia.o_Solirubrobacterales.f_Conexibacteraceae.g_Conexibacter.x_unclassified Conexibacter	0.178786			-
x_cellular organisms.k_Bacteria.x_Terrabacteria group.p_Tenericutes.c_Mollicutes.o_Acholeplasmatales.f_Acholeplasmataceae.g_Candidatus Phytoplasma.x_16SrXII_Stolbur group .s_Candidatus Phytoplasma solani	0.663062			-
k_Viruses.x_Varidnaviria.k_Bamfordvirae.p_Preplasmiviricota.c_Tectiliviricetes.o_Rowavirales.f_Adenoviridae.g_Atadenovirus.s_Snake atadenovirus A.x_Snake adenovirus 1	0			-
k_Viruses.x_Riboviria.k_Orthornavirae.p_Pisuviricota.c_Pisoniviricetes.o_Picornavirales.f_Caliciviridae	0			-
x_cellular organisms.k_Bacteria.x_Terrabacteria group.p_Firmicutes.c_Clostridia.o_Eubacteriales.f_Clostridiaceae.g_Clostridium.x_environmental samples.s_Clostridium sp_CAG 122	0			-
x_cellular organisms.k_Bacteria.p_Proteobacteria.c_Alphaproteobacteria.o_Hyphomicrobiales.f_Phyllobacteriaceae.g_Mesorhizobium.x_unclassified Mesorhizobium.s_Mesorhizobium sp_M1E F Ca ET 045 02 1 1	0.127863			-
x_cellular organisms.k_Bacteria.x_FCB group.x_Bacteroidetes Chlorobi group.p_Bacteroidetes.c_Flavobacteriia.o_Flavobacteriales.f_Flavobacteriaceae.g_Polaribacter	2.26628			-
x_cellular organisms.k_Bacteria.x_Terrabacteria group.p_Actinobacteria.c_Actinomycetia.o_Streptomycetales.f_Streptomycetaceae.g_Streptomyces.x_unclassified Streptomyces.s_Streptomyces sp_SGAir0924	0	Low	1.91051	0.0249747
x_cellular organisms.k_Bacteria.p_Proteobacteria.c_Gammaproteobacteria.o_Enterobacterales.f_Hafniaceae.g_Obesumbacterium	0.120004			-
k_Viruses.x_Riboviria.k_Orthornavirae.p_Pisuviricota.c_Stelpaviricetes.o_Patatavirales.f_Potyviridae.g_Potyvirus.s_Sugarcane mosaic virus	0			-
k_Viruses.x_Duplodnaviria.k_Heunggongvirae.p_Uroviricota.c_Caudoviricetes.o_Caudovirales.f_Podoviridae.x_unclassified Podoviridae.s_Enterococcus phage EF62phi	0			-
x_cellular organisms.k_Bacteria.p_Proteobacteria.c_Alphaproteobacteria.o_Rhodobacterales.f_Rhodobacteraceae.g_Sulfitobacter.x_unclassified Sulfitobacter.s_Sulfitobacter sp_JK7 1	0			-
x_cellular organisms.k_Bacteria.x_Terrabacteria group.p_Actinobacteria.c_Acidimicrobiia.o_Acidimicrobiales.f_Ilumatobacteraceae.g_Ilumatobacter	0.0505664			-
k_Viruses.x_Riboviria.k_Orthornavirae.p_Pisuviricota.c_Pisoniviricetes.o_Picornavirales.f_Picornaviridae.g_Salivirus	0			-
k_Viruses.x_Riboviria.k_Orthornavirae.p_Negarnaviricota.x_Polyploviricotina.c_Insthoviricetes.o_Articulavirales.f_Orthomyxoviridae.g_Betainfluenzavirus.s_Influenza B virus.x_Influenza B virus_B Lee 1940	0			-
k_Viruses.x_Riboviria.k_Orthornavirae.p_Pisuviricota.c_Pisoniviricetes.o_Nidovirales.x_Mesnidovirineae.f_Mesoniviridae.x_Hexponivirinae.g_Alphamesonivirus.x_Namcalivirus.s_Alphamesonivirus 10	0			-
x_cellular organisms.k_Bacteria.p_Spirochaetes.c_Spirochaetia.o_Spirochaetales.f_Spirochaetaceae	1.39101			-
x_cellular organisms.k_Bacteria.p_Proteobacteria.c_Gammaproteobacteria.o_Enterobacterales.f_Enterobacteriaceae.g_Escherichia.s_Escherichia coli.x_Escherichia coli JJ1886	0			-
k_Viruses.x_Duplodnaviria.k_Heunggongvirae.p_Uroviricota.c_Caudoviricetes.o_Caudovirales.f_Siphoviridae.x_Arquatrovirinae.g_Camvirus.x_unclassified Camvirus.s_Streptomyces phage Saftant	0			-
x_cellular organisms.k_Bacteria.x_PVC group.p_Verrucomicrobia.x_Verrucomicrobia incertae sedis.g_Methylacidimicrobium	0.610253	High	1.27901	0.037373
x_cellular organisms.k_Bacteria.x_Terrabacteria group.p_Actinobacteria.c_Actinomycetia.o_Micrococcales.f_Micrococcaceae.g_Sinomonas.x_unclassified Sinomonas.s_Sinomonas sp_R1AF57	0.0262653	Low	1.42616	0.0249747
k_Viruses.x_Monodnaviria.k_Shotokuvirae.p_Cossaviricota.c_Papovaviricetes.o_Zurhausenvirales.f_Papillomaviridae.x_Firstpapillomavirinae.g_Alphapapillomavirus.s_Alphapapillomavirus 6.x_Human papillomavirus type 53	0			-
k_Viruses.x_Duplodnaviria.k_Heunggongvirae.p_Peploviricota.c_Herviviricetes.o_Herpesvirales.f_Herpesviridae.x_Alphaherpesvirinae.g_Varicellovirus.s_Canid alphaherpesvirus 1	0			-
x_cellular organisms.k_Bacteria.p_Proteobacteria.c_Betaproteobacteria.o_Burkholderiales.f_Comamonadaceae.g_Comamonas.s_Comamonas aquatica	0.53322	Low	1.2907	0.0163092
k_Viruses.x_Duplodnaviria.k_Heunggongvirae.p_Uroviricota.c_Caudoviricetes.o_Caudovirales.f_Myoviridae.x_Tevenvirinae.g_Tequatrovirus.x_unclassified Tequatrovirus.s_Escherichia phage EcNP1	0			-
k_Viruses.x_Duplodnaviria.k_Heunggongvirae.p_Peploviricota.c_Herviviricetes.o_Herpesvirales.f_Alloherpesviridae.g_Ictalurivirus.s_Ictalurid herpesvirus 1	2.94672			-
x_cellular organisms.k_Bacteria.x_Terrabacteria group.p_Firmicutes.c_Bacilli.o_Bacillales.f_Bacillaceae.g_Bacillus.x_Bacillus cereus group.s_Bacillus nitratireducens	0.330162			-
k_Viruses.x_Riboviria.k_Orthornavirae.p_Pisuviricota.c_Pisoniviricetes.o_Picornavirales.x_unclassified Picornavirales.g_Posavirus	0			-
x_cellular organisms.k_Bacteria.x_Terrabacteria group.p_Actinobacteria.c_Nitriliruptoria.o_Egibacterales	0.521306			-
k_Viruses.x_Duplodnaviria.k_Heunggongvirae.p_Uroviricota.c_Caudoviricetes.o_Caudovirales.f_Siphoviridae.g_Casadabanvirus.x_unclassified Casadabanvirus	0			-
k_Viruses.x_Riboviria.k_Orthornavirae.p_Pisuviricota.c_Duplopiviricetes.o_Durnavirales.f_Partitiviridae.x_unclassified Partitiviridae.s_Sclerotinia sclerotiorum partitivirus S	0			-
k_Viruses.x_Riboviria.k_Orthornavirae.p_Pisuviricota.c_Pisoniviricetes.o_Nidovirales.x_Cornidovirineae.f_Coronaviridae.x_Orthocoronavirinae	0			-
x_cellular organisms.k_Bacteria.x_Terrabacteria group.p_Firmicutes.c_Clostridia.o_Eubacteriales.f_Clostridiaceae.g_Clostridium.s_Clostridium carboxidivorans.x_Clostridium carboxidivorans P7	1.06893			-
x_cellular organisms.k_Bacteria.x_Terrabacteria group.x_Cyanobacteria Melainabacteria group.p_Cyanobacteria.o_Synechococcales.f_Prochlorotrichaceae.g_Halomicronema.s_Halomicronema hongdechloris.x_Halomicronema hongdechloris C2206	1.05027	High	1.28221	0.00394775
x_cellular organisms.k_Bacteria.x_FCB group.x_Bacteroidetes Chlorobi group.p_Bacteroidetes.c_Flavobacteriia.o_Flavobacteriales.f_Weeksellaceae.g_Apibacter.x_unclassified Apibacter.s_Apibacter sp_B2966	0.623302			-
x_cellular organisms.k_Bacteria.p_Proteobacteria.c_Gammaproteobacteria.o_Pseudomonadales.f_Moraxellaceae.g_Acinetobacter.s_Acinetobacter baylyi.x_Acinetobacter baylyi ADP1	0.308708			-
x_cellular organisms.k_Bacteria.p_Proteobacteria.c_Gammaproteobacteria.o_Xanthomonadales.f_Rhodanobacteraceae	1.33654			-
x_cellular organisms.k_Bacteria.p_Proteobacteria.c_Alphaproteobacteria.o_Rhodobacterales.f_Rhodobacteraceae.g_Pelagovum.s_Pelagovum pacificum	0			-
k_Viruses.x_Duplodnaviria.k_Heunggongvirae.p_Uroviricota.c_Caudoviricetes.o_Caudovirales.f_Autographiviridae.g_Waewaevirus.s_Pantoea virus Limezero	0			-
x_cellular organisms.k_Bacteria.x_Terrabacteria group.p_Actinobacteria.c_Actinomycetia.o_Actinomycetales.f_Actinomycetaceae.g_Schaalia.s_Schaalia meyeri	0			-
x_cellular organisms.k_Bacteria.x_FCB group.x_Bacteroidetes Chlorobi group.p_Bacteroidetes.c_Flavobacteriia.o_Flavobacteriales.f_Weeksellaceae.g_Elizabethkingia.s_Elizabethkingia anophelis.x_Elizabethkingia anophelis FMS 007	0.0957771			-
x_cellular organisms.k_Bacteria.p_Proteobacteria.c_Gammaproteobacteria.o_Pseudomonadales.f_Moraxellaceae.g_Moraxella.s_Moraxella catarrhalis	0.680138			-
x_cellular organisms.k_Bacteria.x_Terrabacteria group.p_Deinococcus Thermus.c_Deinococci.o_Thermales.f_Thermaceae.g_Meiothermus.s_Meiothermus ruber.x_Meiothermus ruber DSM 1279	0.0751253			-
k_Viruses.x_Duplodnaviria.k_Heunggongvirae.p_Uroviricota.c_Caudoviricetes.o_Caudovirales.f_Myoviridae.g_Pontusvirus.s_Synechococcus virus Syn19.x_Synechococcus phage Syn19	0			-
x_cellular organisms.k_Bacteria.x_Terrabacteria group.x_Cyanobacteria Melainabacteria group.p_Cyanobacteria.x_Oscillatoriophycideae.o_Chroococcales.f_Aphanothecaceae.x_Halothece cluster.g_Euhalothece	0.301673			-
k_Viruses.x_Monodnaviria.k_Sangervirae	0			-
x_cellular organisms.k_Bacteria.p_Proteobacteria.c_Alphaproteobacteria.o_Rhodospirillales.f_Thalassospiraceae.g_Thalassospira.x_unclassified Thalassospira.s_Thalassospira sp_A40 3	0			-
x_cellular organisms.k_Bacteria.x_Terrabacteria group.p_Firmicutes.c_Bacilli.o_Bacillales.f_Bacillaceae.g_Bacillus.x_unclassified Bacillus_in_Bacteria .s_Bacillus sp_TK 2	0			-
x_cellular organisms.k_Bacteria.x_Terrabacteria group.p_Chloroflexi.c_Dehalococcoidia.x_unclassified Dehalococcoidia.s_Dehalococcoidia bacterium	1.27525			-
k_Viruses.x_Varidnaviria.k_Bamfordvirae.p_Nucleocytoviricota.c_Pokkesviricetes.o_Chitovirales.f_Poxviridae.x_Chordopoxvirinae.g_Macropopoxvirus.s_Eastern kangaroopox virus.x_Eastern grey kangaroopox virus	0			-
x_cellular organisms.k_Bacteria.p_Proteobacteria.c_Gammaproteobacteria.o_Pseudomonadales.f_Pseudomonadaceae.g_Pseudomonas.x_Pseudomonas aeruginosa group.x_Pseudomonas nitroreducens multiresinivorans group.s_Pseudomonas nitroreducens	0	Low	2.2619	0.0104056
k_Viruses.x_Varidnaviria.k_Bamfordvirae.p_Preplasmiviricota.c_Tectiliviricetes.o_Rowavirales.f_Adenoviridae.g_Mastadenovirus.s_Squirrel mastadenovirus A.x_red squirrel adenovirus 1	0			-
x_cellular organisms.k_Bacteria.x_Terrabacteria group.p_Firmicutes.c_Bacilli.o_Bacillales.f_Staphylococcaceae.g_Staphylococcus.s_Staphylococcus arlettae	0.645414			-
k_Viruses.x_Riboviria.k_Orthornavirae.p_Kitrinoviricota.c_Alsuviricetes.o_Martellivirales.f_Virgaviridae.g_Tobamovirus.s_Hibiscus latent Fort Pierce virus	0			-
k_Viruses.x_Riboviria.k_Orthornavirae.p_Pisuviricota.c_Pisoniviricetes.o_Nidovirales.x_Cornidovirineae.f_Coronaviridae.x_Orthocoronavirinae.g_Gammacoronavirus.x_Igacovirus	0			-
x_cellular organisms.k_Bacteria.x_Terrabacteria group.p_Firmicutes.c_Bacilli.o_Bacillales.f_Planococcaceae.g_Ureibacillus	0.864442			-
x_cellular organisms.k_Bacteria.x_PVC group.p_Verrucomicrobia.c_Opitutae.o_Opitutales.f_Opitutaceae.g_Nibricoccus	0.342774			-
k_Viruses.c_Naldaviricetes.o_Lefavirales.f_Baculoviridae.g_Alphabaculovirus.s_Cryptophlebia peltastica nucleopolyhedrovirus	0			-
k_Viruses.x_Varidnaviria.k_Bamfordvirae.p_Preplasmiviricota.c_Maveriviricetes.o_Priklausovirales.f_Lavidaviridae.g_Sputnikvirus.s_Mimivirus dependent virus Sputnik.x_Sputnik virophage	0			-
x_cellular organisms.k_Bacteria.x_Terrabacteria group.p_Firmicutes.c_Erysipelotrichia.o_Erysipelotrichales.f_Erysipelotrichaceae.g_Holdemania.s_Holdemania filiformis	0.773643			-
k_Viruses.x_Duplodnaviria.k_Heunggongvirae.p_Peploviricota.c_Herviviricetes.o_Herpesvirales.f_Herpesviridae.x_Gammaherpesvirinae.g_Percavirus.s_Phocid gammaherpesvirus 3	0.301828			-
x_cellular organisms.k_Bacteria.x_Terrabacteria group.p_Firmicutes.c_Clostridia.o_Eubacteriales.f_Clostridiaceae.g_Clostridium.x_environmental samples.s_Clostridium sp_CAG 58	0.781185			-
x_cellular organisms.k_Bacteria.p_Proteobacteria.c_Gammaproteobacteria.o_Enterobacterales.f_Enterobacteriaceae.g_Scandinavium	0.0580711	Low	1.68257	0.00648531
x_cellular organisms.k_Bacteria.x_Terrabacteria group.p_Firmicutes.c_Bacilli.o_Lactobacillales.f_Streptococcaceae.g_Streptococcus.s_Streptococcus sanguinis.x_Streptococcus sanguinis SK36	0			-
x_cellular organisms.k_Bacteria.x_Terrabacteria group.p_Firmicutes.c_Bacilli.o_Lactobacillales.f_Lactobacillaceae.g_Lacticaseibacillus.s_Lacticaseibacillus paracasei.x_Lactobacillus paracasei ATCC 334	0			-
x_cellular organisms.k_Bacteria.p_Proteobacteria.c_Betaproteobacteria.o_Burkholderiales.f_Comamonadaceae.g_Diaphorobacter.x_unclassified Diaphorobacter.s_Diaphorobacter sp_JS3051	0.235924			-
x_cellular organisms.k_Bacteria.p_Proteobacteria.c_Betaproteobacteria.o_Burkholderiales.f_Comamonadaceae.g_Diaphorobacter.x_unclassified Diaphorobacter.s_Diaphorobacter sp_JS3050	0.393738			-
x_cellular organisms.k_Bacteria.p_Proteobacteria.c_Gammaproteobacteria.o_Aeromonadales.f_Aeromonadaceae.g_Aeromonas.x_unclassified Aeromonas.s_Aeromonas sp_WP2 W18 CRE 05	0			-
k_Viruses.x_Varidnaviria.k_Bamfordvirae.p_Nucleocytoviricota.c_Megaviricetes.o_Pimascovirales.f_Marseilleviridae.g_Marseillevirus.x_unclassified Marseillevirus.s_Noumeavirus	0			-
x_cellular organisms.k_Bacteria.x_Terrabacteria group.x_Cyanobacteria Melainabacteria group.p_Cyanobacteria.o_Synechococcales.f_Synechococcaceae.g_Synechococcus.x_unclassified Synechococcus.s_Synechococcus sp_BMK MC 1	0.10389			-
x_cellular organisms.k_Bacteria.x_Terrabacteria group.p_Actinobacteria.c_Actinomycetia.o_Micrococcales.f_Microbacteriaceae.g_Mycetocola.s_Mycetocola zhujimingii	0.464198			-
x_cellular organisms.k_Bacteria.x_PVC group.p_Chlamydiae.c_Chlamydiia.o_Chlamydiales.f_Chlamydiaceae	5.38144			-
x_cellular organisms.k_Bacteria.p_Proteobacteria.c_Gammaproteobacteria.o_Legionellales.f_Legionellaceae.g_Legionella.s_Legionella geestiana	0			-
k_Viruses.x_Riboviria.k_Orthornavirae.p_Negarnaviricota.x_Polyploviricotina.c_Ellioviricetes.o_Bunyavirales.f_Arenaviridae.g_Hartmanivirus	0			-
x_cellular organisms.k_Bacteria.p_Proteobacteria.c_Gammaproteobacteria.o_Pseudomonadales.f_Pseudomonadaceae.g_Pseudomonas.s_Pseudomonas brassicacearum.x_Pseudomonas brassicacearum subsp_brassicacearum	0			-
x_cellular organisms.k_Bacteria.p_Proteobacteria.c_Alphaproteobacteria.o_Rhodospirillales.f_Rhodospirillaceae.g_Tistrella	0.583304	Low	1.33022	0.00394775
x_cellular organisms.k_Bacteria.x_Terrabacteria group.p_Actinobacteria.c_Actinomycetia.o_Micrococcales.x_Micrococcales incertae sedis	0.169782			-
k_Viruses.x_Duplodnaviria.k_Heunggongvirae.p_Uroviricota.c_Caudoviricetes.o_Caudovirales.f_Siphoviridae.g_Chunghsingvirus	0			-
x_cellular organisms.k_Bacteria.p_Proteobacteria.c_Alphaproteobacteria.o_Rhodobacterales.f_Rhodobacteraceae.g_Ketogulonicigenium.s_Ketogulonicigenium vulgare.x_Ketogulonicigenium vulgare Y25	0			-
k_Viruses.x_Duplodnaviria.k_Heunggongvirae.p_Uroviricota.c_Caudoviricetes.o_Caudovirales.f_Drexlerviridae.x_Tempevirinae.g_Tlsvirus.s_Escherichia virus LL5	0			-
x_cellular organisms.k_Bacteria.p_Proteobacteria.c_Alphaproteobacteria.o_Hyphomicrobiales.f_Hyphomicrobiaceae.g_Methyloceanibacter.x_unclassified Methyloceanibacter	0			-
x_cellular organisms.k_Bacteria.p_Proteobacteria.c_Betaproteobacteria.x_Betaproteobacteria incertae sedis.g_Candidatus Kinetoplastibacterium.s_Candidatus Kinetoplastibacterium blastocrithidii.x_Candidatus Kinetoplastibacterium blastocrithidii_ex Strigomonas culicis	0			-
k_Viruses.x_Duplodnaviria.k_Heunggongvirae.p_Uroviricota.c_Caudoviricetes.o_Caudovirales.f_Myoviridae.x_Tevenvirinae.g_Mosigvirus.s_Shigella virus SHSML521	0			-
k_Viruses.x_Riboviria.k_Pararnavirae.p_Artverviricota.c_Revtraviricetes.o_Ortervirales.f_Retroviridae.x_Orthoretrovirinae.g_Deltaretrovirus.s_Primate T lymphotropic virus 2	0			-
x_cellular organisms.k_Bacteria.x_Terrabacteria group.p_Firmicutes.x_environmental samples.s_Firmicutes bacterium CAG 95	0.682863			-
x_cellular organisms.k_Bacteria.x_Terrabacteria group.p_Firmicutes.x_environmental samples.s_Firmicutes bacterium CAG 94	1.02526	Low	0.79315	0.0104056
k_Viruses.x_Duplodnaviria.k_Heunggongvirae.p_Uroviricota.c_Caudoviricetes.o_Caudovirales.f_Siphoviridae.g_Saundersvirus.s_Geobacillus virus Tp84	0			-
x_cellular organisms.k_Bacteria.p_Proteobacteria.c_Gammaproteobacteria.o_Methylococcales.f_Methylococcaceae.g_Methylovulum	0.614555			-
x_cellular organisms.k_Bacteria.p_Proteobacteria.c_Gammaproteobacteria.o_Alteromonadales.f_Shewanellaceae.g_Shewanella.x_unclassified Shewanella.s_Shewanella sp_Arc9 LZ	0.243738			-
x_cellular organisms.k_Bacteria.p_Proteobacteria.c_Gammaproteobacteria.o_Pasteurellales.f_Pasteurellaceae.g_Bibersteinia.s_Bibersteinia trehalosi	0.352639			-
k_Viruses.x_Adnaviria.k_Zilligvirae.p_Taleaviricota.c_Tokiviricetes.o_Ligamenvirales.f_Lipothrixviridae.g_Betalipothrixvirus.s_Acidianus filamentous virus 9	0			-
x_cellular organisms.k_Bacteria.p_Proteobacteria.c_Gammaproteobacteria.o_Vibrionales.f_Vibrionaceae.g_Vibrio.x_Vibrio harveyi group.s_Vibrio parahaemolyticus.x_Vibrio parahaemolyticus O1 Kuk	0			-
x_cellular organisms.k_Bacteria.p_Proteobacteria.c_Betaproteobacteria.o_Burkholderiales.x_Burkholderiales genera incertae sedis.g_Sphaerotilus.s_Sphaerotilus natans	0.5053			-
k_Viruses.x_Adnaviria.k_Zilligvirae.p_Taleaviricota.c_Tokiviricetes.o_Ligamenvirales.f_Lipothrixviridae.g_Betalipothrixvirus.s_Acidianus filamentous virus 3	0			-
x_cellular organisms.k_Bacteria.x_Terrabacteria group.p_Firmicutes.c_Clostridia.o_Eubacteriales.f_Lachnospiraceae.g_Dorea.x_unclassified Dorea.s_Dorea sp_5 2	3.51345			-
x_cellular organisms.k_Bacteria.x_Terrabacteria group.p_Actinobacteria.c_Coriobacteriia.o_Eggerthellales.f_Eggerthellaceae.g_Eggerthella.x_environmental samples.s_Eggerthella sp_CAG 298	0.763705			-
k_Viruses.x_Adnaviria.k_Zilligvirae.p_Taleaviricota.c_Tokiviricetes.o_Ligamenvirales.f_Lipothrixviridae.g_Betalipothrixvirus.s_Acidianus filamentous virus 6	0			-
k_Viruses.x_Duplodnaviria.k_Heunggongvirae.p_Uroviricota.c_Caudoviricetes.o_Caudovirales.f_Podoviridae.x_unclassified Podoviridae.s_Vibrio phage phi50 12	0			-
k_Viruses.x_Duplodnaviria.k_Heunggongvirae.p_Uroviricota.c_Caudoviricetes.o_Caudovirales.f_Siphoviridae.x_Bclasvirinae.g_Coopervirus.s_Mycobacterium virus Cooper.x_Mycobacterium phage Cooper	0			-
x_cellular organisms.k_Bacteria.p_Proteobacteria.c_Alphaproteobacteria.o_Rickettsiales.f_Rickettsiaceae.x_Rickettsieae.g_Rickettsia.x_spotted fever group.s_Rickettsia monacensis	0			-
x_cellular organisms.k_Bacteria.p_Proteobacteria.c_Gammaproteobacteria.o_Alteromonadales.f_Pseudoalteromonadaceae.g_Pseudoalteromonas.s_Pseudoalteromonas paragorgicola	0			-
x_cellular organisms.k_Bacteria.x_Terrabacteria group.p_Actinobacteria.c_Actinomycetia.o_Corynebacteriales.f_Mycobacteriaceae.g_Mycolicibacterium.s_Mycolicibacterium smegmatis	0.229552	Low	2.16603	0.00648531
x_cellular organisms.k_Bacteria.p_Proteobacteria.c_Alphaproteobacteria.x_Alphaproteobacteria incertae sedis.x_SAR116 cluster	0.321817			-
x_cellular organisms.k_Bacteria.x_Terrabacteria group.p_Firmicutes.c_Tissierellia.o_Tissierellales.f_Tissierellaceae.g_Tissierella.s_Tissierella creatinophila.x_Tissierella creatinophila DSM 6911	0.575236			-
x_cellular organisms.k_Bacteria.x_FCB group.x_Bacteroidetes Chlorobi group.p_Bacteroidetes.c_Flavobacteriia.o_Flavobacteriales.f_Flavobacteriaceae.x_unclassified Flavobacteriaceae	1.62662			-
k_Viruses.x_Duplodnaviria.k_Heunggongvirae.p_Uroviricota.c_Caudoviricetes.o_Caudovirales.f_Podoviridae.x_unclassified Podoviridae.x_crAss like viruses.s_Cellulophaga phage phi19 3	0			-
x_cellular organisms.k_Bacteria.x_Terrabacteria group.p_Firmicutes.c_Bacilli.o_Lactobacillales.f_Aerococcaceae.g_Aerococcus	1.13583			-
x_cellular organisms.k_Bacteria.x_Terrabacteria group.p_Actinobacteria.c_Actinomycetia.o_Corynebacteriales.f_Corynebacteriaceae.g_Corynebacterium.x_unclassified Corynebacterium.s_Corynebacterium sp_1959	0			-
x_cellular organisms.k_Bacteria.p_Proteobacteria.c_Gammaproteobacteria.x_Gammaproteobacteria incertae sedis	1.90327			-
k_Viruses.x_Riboviria.k_Orthornavirae.p_Negarnaviricota.x_Polyploviricotina.c_Ellioviricetes.o_Bunyavirales.f_Tospoviridae.g_Orthotospovirus.s_Tomato yellow ring orthotospovirus	0.378878			-
x_cellular organisms.k_Bacteria.x_Terrabacteria group.p_Firmicutes.c_Bacilli.o_Lactobacillales.f_Streptococcaceae.g_Streptococcus.x_unclassified Streptococcus.s_Streptococcus sp_HSISM1	0			-
x_cellular organisms.k_Bacteria.p_Proteobacteria.x_delta epsilon subdivisions.c_Epsilonproteobacteria.o_Campylobacterales.f_Helicobacteraceae	2.76907			-
k_Viruses.x_Duplodnaviria.k_Heunggongvirae.p_Uroviricota.c_Caudoviricetes.o_Caudovirales.f_Myoviridae.g_Phikzvirus	0			-
x_cellular organisms.k_Bacteria.p_Proteobacteria.x_delta epsilon subdivisions.c_Deltaproteobacteria.o_Myxococcales.x_Cystobacterineae.f_Myxococcaceae.g_Corallococcus.s_Corallococcus macrosporus	0.379528	Low	1.64198	0.00394775
k_Viruses.x_Riboviria.k_Orthornavirae.p_Negarnaviricota.x_Polyploviricotina.c_Ellioviricetes.o_Bunyavirales.f_Wupedeviridae.g_Wumivirus	0.269087			-
x_cellular organisms.k_Bacteria.p_Proteobacteria.c_Gammaproteobacteria.o_Enterobacterales.f_Enterobacteriaceae.g_Salmonella.s_Salmonella enterica.x_Salmonella enterica subsp_enterica.x_Salmonella enterica subsp_enterica serovar 1 4_5_12 i_	0			-
x_cellular organisms.k_Bacteria.x_Terrabacteria group.p_Actinobacteria.c_Actinomycetia.o_Micrococcales.f_Microbacteriaceae.g_Microbacterium.x_unclassified Microbacterium.s_Microbacterium sp_TPU 3598	0.502882			-
x_cellular organisms.k_Bacteria.p_Proteobacteria.c_Alphaproteobacteria.o_Rhodospirillales.f_Rhodospirillaceae.g_Indioceanicola	0.514873			-
x_cellular organisms.k_Bacteria.p_Proteobacteria.c_Gammaproteobacteria.o_Aeromonadales.f_Aeromonadaceae.g_Aeromonas.s_Aeromonas caviae	0.935785			-
k_Viruses.x_Riboviria.k_Orthornavirae.p_Pisuviricota.c_Stelpaviricetes.o_Patatavirales.f_Potyviridae.g_Ipomovirus	0			-
x_cellular organisms.k_Bacteria.x_FCB group.x_Bacteroidetes Chlorobi group.p_Bacteroidetes.c_Cytophagia.o_Cytophagales.f_Cytophagaceae.g_Leadbetterella.s_Leadbetterella byssophila.x_Leadbetterella byssophila DSM 17132	0.224215			-
k_Viruses.x_Duplodnaviria.k_Heunggongvirae.p_Uroviricota.c_Caudoviricetes.o_Caudovirales.f_Myoviridae.x_Ounavirinae.g_Felixounavirus.s_Escherichia virus VpaE1	0			-
x_cellular organisms.k_Bacteria.x_Terrabacteria group.p_Firmicutes.c_Clostridia.o_Eubacteriales.f_Oscillospiraceae.g_Faecalibacterium.x_unclassified Faecalibacterium	1.98385			-
k_Viruses.x_Duplodnaviria.k_Heunggongvirae.p_Uroviricota.c_Caudoviricetes.o_Caudovirales.f_Autographiviridae.x_Corkvirinae.g_Phimunavirus.s_Pectobacterium virus Koot	0			-
k_Viruses.x_Riboviria.k_Orthornavirae.p_Negarnaviricota.x_Polyploviricotina.c_Ellioviricetes.o_Bunyavirales.f_Tospoviridae.g_Orthotospovirus.s_Groundnut chlorotic fan spot orthotospovirus.x_Groundnut chlorotic fan spot virus	0.305081			-
x_cellular organisms.k_Bacteria.x_Terrabacteria group.p_Actinobacteria.c_Actinomycetia.o_Corynebacteriales.f_Nocardiaceae.g_Rhodococcus.x_unclassified Rhodococcus.s_Rhodococcus sp_WMMA185	0			-
x_cellular organisms.k_Bacteria.x_Terrabacteria group.p_Actinobacteria.c_Actinomycetia.o_Corynebacteriales.f_Nocardiaceae.g_Rhodococcus.s_Rhodococcus fascians	0.101643			-
x_cellular organisms.k_Bacteria.x_Terrabacteria group.p_Firmicutes.c_Bacilli.o_Bacillales.f_Thermoactinomycetaceae.g_Thermoactinomyces	0.305051			-
x_cellular organisms.k_Bacteria.x_Terrabacteria group.p_Firmicutes.c_Bacilli.o_Bacillales.f_Paenibacillaceae.g_Thermobacillus.s_Thermobacillus composti.x_Thermobacillus composti KWC4	0.576395	Low	0.907069	0.0163092
x_cellular organisms.k_Bacteria.x_Terrabacteria group.p_Actinobacteria.c_Actinomycetia.o_Bifidobacteriales.f_Bifidobacteriaceae.g_Bifidobacterium.s_Bifidobacterium criceti	1.3459			-
x_cellular organisms.k_Bacteria.x_Terrabacteria group.p_Actinobacteria.c_Rubrobacteria.o_Rubrobacterales.f_Baekduiaceae	0.465948			-
x_cellular organisms.k_Bacteria.p_Proteobacteria.c_Alphaproteobacteria.o_Hyphomicrobiales.f_Methylobacteriaceae.g_Microvirga.s_Microvirga ossetica	0.0997348			-
x_cellular organisms.k_Bacteria.p_Proteobacteria.c_Betaproteobacteria.o_Nitrosomonadales.f_Sulfuricellaceae.g_Sulfuriferula.x_unclassified Sulfuriferula	0			-
x_cellular organisms.k_Bacteria.p_Fusobacteria.c_Fusobacteriia.o_Fusobacteriales.f_Fusobacteriaceae.g_Fusobacterium.s_Fusobacterium nucleatum.x_Fusobacterium nucleatum subsp_nucleatum	0.854547			-
x_cellular organisms.k_Bacteria.x_Terrabacteria group.p_Firmicutes.c_Bacilli.o_Bacillales.f_Paenibacillaceae.g_Paenibacillus.x_unclassified Paenibacillus	2.4111			-
x_cellular organisms.k_Bacteria.x_Terrabacteria group.p_Actinobacteria.c_Actinomycetia.o_Pseudonocardiales.f_Pseudonocardiaceae.g_Amycolatopsis.x_unclassified Amycolatopsis.s_Amycolatopsis sp_AA4	0.153048			-
x_cellular organisms.k_Bacteria.x_Terrabacteria group.p_Firmicutes.c_Erysipelotrichia.o_Erysipelotrichales.f_Coprobacillaceae.g_Coprobacillus.x_unclassified Coprobacillus.s_Coprobacillus sp_3 3 56FAA	0			-
x_cellular organisms.k_Bacteria.x_Terrabacteria group.x_Cyanobacteria Melainabacteria group.p_Cyanobacteria.o_Nostocales.f_Rivulariaceae	1.525			-
x_cellular organisms.k_Bacteria.p_Proteobacteria.c_Gammaproteobacteria.o_Xanthomonadales.f_Rhodanobacteraceae.g_Dyella	0.679839	Low	1.15276	0.0163092
k_Viruses.x_Duplodnaviria.k_Heunggongvirae.p_Uroviricota.c_Caudoviricetes.o_Caudovirales.f_Herelleviridae.x_Brockvirinae.g_Kochikohdavirus.s_Enterococcus virus ECP3.x_Enterococcus phage ECP3	0			-
k_Viruses.x_Riboviria.k_Orthornavirae.p_Kitrinoviricota.c_Alsuviricetes.o_Hepelivirales.f_Benyviridae.g_Benyvirus	0			-
x_cellular organisms.k_Bacteria.p_Proteobacteria.c_Alphaproteobacteria.o_Hyphomicrobiales.f_Rhizobiaceae.g_Liberibacter.s_Candidatus Liberibacter africanus.x_Candidatus Liberibacter africanus PTSAPSY	0			-
x_cellular organisms.k_Bacteria.x_Terrabacteria group.p_Actinobacteria.c_Actinomycetia.o_Micrococcales.f_Kytococcaceae.g_Kytococcus	0.686029			-
x_cellular organisms.k_Bacteria.p_Proteobacteria.c_Gammaproteobacteria.o_Enterobacterales.f_Enterobacteriaceae.g_Salmonella.s_Salmonella enterica.x_Salmonella enterica subsp_enterica.x_Salmonella enterica subsp_enterica serovar Saintpaul	0			-
x_cellular organisms.k_Bacteria.p_Proteobacteria.c_Gammaproteobacteria.o_Enterobacterales.f_Enterobacteriaceae.g_Salmonella.s_Salmonella enterica.x_Salmonella enterica subsp_enterica.x_Salmonella enterica subsp_enterica serovar Sloterdijk	0			-
x_cellular organisms.k_Bacteria.p_Proteobacteria.c_Alphaproteobacteria.o_Sphingomonadales.f_Erythrobacteraceae.g_Aurantiacibacter	0	Low	1.7799	0.00394775
x_cellular organisms.k_Bacteria.p_Proteobacteria.c_Gammaproteobacteria.o_Enterobacterales.f_Enterobacteriaceae.g_Escherichia.s_Escherichia coli.x_Escherichia coli M12	0			-
x_cellular organisms.k_Bacteria.p_Proteobacteria.c_Alphaproteobacteria.o_Rickettsiales.f_Candidatus Deianiraeaceae.g_Candidatus Deianiraea.s_Candidatus Deianiraea vastatrix	0.432452			-
k_Viruses.x_Duplodnaviria.k_Heunggongvirae.p_Uroviricota.c_Caudoviricetes.o_Caudovirales.f_Herelleviridae.x_Twortvirinae.g_Kayvirus.s_Staphylococcus virus Sb1.x_Staphylococcus phage Sb1	0			-
x_cellular organisms.k_Bacteria.x_Terrabacteria group.p_Firmicutes.c_Bacilli.o_Lactobacillales.f_Streptococcaceae.g_Lactococcus.s_Lactococcus lactis.x_Lactococcus lactis subsp_lactis	2.39779	Low	1.94712	0.0104056
x_cellular organisms.k_Bacteria.p_Proteobacteria.c_Alphaproteobacteria.o_Rhodospirillales.f_Acetobacteraceae.g_Commensalibacter.x_unclassified Commensalibacter	0.917171			-
x_cellular organisms.k_Bacteria.x_Terrabacteria group.p_Actinobacteria.c_Actinomycetia.o_Corynebacteriales.f_Nocardiaceae.g_Nocardia.s_Nocardia tengchongensis	0.306096			-
x_cellular organisms.k_Bacteria.p_Proteobacteria.c_Gammaproteobacteria.o_Enterobacterales.f_Enterobacteriaceae.x_unclassified Enterobacteriaceae.s_Enterobacteriaceae endosymbiont of Donacia piscatrix	0.909029			-
x_cellular organisms.k_Bacteria.x_Terrabacteria group.p_Firmicutes.c_Bacilli.o_Bacillales.f_Bacillaceae.g_Bacillus.x_Bacillus subtilis group.x_Bacillus amyloliquefaciens group.s_Bacillus amyloliquefaciens.x_Bacillus amyloliquefaciens LFB112	0			-
k_Viruses.x_Riboviria.k_Orthornavirae.p_Negarnaviricota.x_Haploviricotina.c_Monjiviricetes.o_Mononegavirales.f_Rhabdoviridae.x_Alpharhabdovirinae.g_Caligrhavirus.s_Salmonlouse caligrhavirus.x_Lepeophtheirus salmonis rhabdovirus 9	0			-
k_Viruses.x_Riboviria.k_Orthornavirae.p_Negarnaviricota.x_Haploviricotina.c_Monjiviricetes.o_Mononegavirales.f_Rhabdoviridae.x_Gammarhabdovirinae.g_Novirhabdovirus.s_Hirame novirhabdovirus	0			-
x_cellular organisms.k_Bacteria.x_FCB group.x_Bacteroidetes Chlorobi group.p_Bacteroidetes.c_Bacteroidia.o_Bacteroidales.x_unclassified Bacteroidales.s_Bacteroidales bacterium	4.4044	High	3.93954	0.0104056
x_cellular organisms.k_Bacteria.p_Proteobacteria.c_Gammaproteobacteria.o_Oceanospirillales.f_Halomonadaceae.x_Zymobacter group.g_Candidatus Portiera.s_Candidatus Portiera aleyrodidarum.x_Candidatus Portiera aleyrodidarum MED_Bemisia tabaci	0.686599			-
x_cellular organisms.k_Bacteria.x_Terrabacteria group.p_Firmicutes.c_Clostridia.o_Eubacteriales.f_Lachnospiraceae.g_Lachnoclostridium.s_Lachnoclostridium phocaeense	1.89399			-
x_cellular organisms.k_Bacteria.p_Proteobacteria.c_Betaproteobacteria.o_Burkholderiales.f_Burkholderiaceae.g_Burkholderia.x_pseudomallei group.s_Burkholderia pseudomallei.x_Burkholderia pseudomallei NCTC 13179	0			-
k_Viruses.x_Riboviria.k_Orthornavirae.p_Duplornaviricota.c_Resentoviricetes.o_Reovirales.f_Reoviridae.x_Spinareovirinae.g_Cypovirus.s_Cypovirus 15	0			-
k_Viruses.x_Duplodnaviria.k_Heunggongvirae.p_Uroviricota.c_Caudoviricetes.o_Caudovirales.f_Siphoviridae.g_Cheoctovirus.x_unclassified Cheoctovirus.s_Mycobacterium phage Hlubikazi	0			-
x_cellular organisms.k_Bacteria.p_Proteobacteria.c_Gammaproteobacteria.o_Pseudomonadales.f_Pseudomonadaceae.g_Pseudomonas.x_Pseudomonas fluorescens group.s_Pseudomonas synxantha.x_Pseudomonas synxantha BG33R	0			-
x_cellular organisms.k_Bacteria.p_Proteobacteria.c_Gammaproteobacteria.o_Enterobacterales.f_Enterobacteriaceae.g_Salmonella.s_Salmonella enterica.x_Salmonella enterica subsp_enterica.x_Salmonella enterica subsp_enterica serovar Djakarta	0			-
k_Viruses.x_Duplodnaviria.k_Heunggongvirae.p_Uroviricota.c_Caudoviricetes.o_Caudovirales.f_Siphoviridae.g_Squashvirus.s_Microbacterium virus Hyperion	0			-
x_cellular organisms.k_Bacteria.x_FCB group.x_Bacteroidetes Chlorobi group.p_Ignavibacteriae.c_Ignavibacteria.o_Ignavibacteriales.f_Ignavibacteriaceae.g_Ignavibacterium.s_Ignavibacterium album.x_Ignavibacterium album JCM 16511	0.794431			-
x_cellular organisms.k_Bacteria.p_Synergistetes.c_Synergistia.o_Synergistales.f_Synergistaceae.g_Acetomicrobium	0.0705169			-
k_Viruses.x_unclassified viruses.x_unclassified DNA viruses.x_unclassified ssDNA viruses.s_McMurdo Ice Shelf pond associated circular DNA virus 2	0			-
x_cellular organisms.k_Bacteria.x_Terrabacteria group.p_Firmicutes.c_Clostridia.o_Eubacteriales.f_Lachnospiraceae.g_Blautia.x_unclassified Blautia.s_Blautia sp_SF 50	0.074899			-
x_cellular organisms.k_Bacteria.x_Terrabacteria group.x_Cyanobacteria Melainabacteria group.p_Cyanobacteria.o_Synechococcales.f_Prochloraceae.g_Prochlorococcus.s_Prochlorococcus marinus.x_Prochlorococcus marinus subsp_marinus	0.135353			-
k_Viruses.x_Duplodnaviria.k_Heunggongvirae.p_Uroviricota.c_Caudoviricetes.o_Caudovirales.f_Siphoviridae.g_Corndogvirus.x_unclassified Corndogvirus.s_Mycobacterium phage Catdawg	0			-
x_cellular organisms.k_Bacteria.p_Proteobacteria.c_Gammaproteobacteria.o_Xanthomonadales.f_Rhodanobacteraceae.g_Luteibacter.s_Luteibacter pinisoli	0.906876			-
k_Viruses.x_unclassified viruses.x_unclassified DNA viruses.x_unclassified ssDNA viruses.s_McMurdo Ice Shelf pond associated circular DNA virus 8	0			-
x_cellular organisms.k_Bacteria.x_Terrabacteria group.p_Firmicutes.c_Bacilli.o_Bacillales.f_Staphylococcaceae.g_Jeotgalicoccus.s_ Micrococcus_candicans	0.181682			-
k_Viruses.x_Duplodnaviria.k_Heunggongvirae.p_Uroviricota.c_Caudoviricetes.o_Caudovirales.f_Siphoviridae.g_Luckytenvirus.s_Gordonia virus Lucky10	0			-
x_cellular organisms.k_Bacteria.p_Thermotogae.c_Thermotogae.o_Petrotogales.f_Petrotogaceae	1.62008			-
x_cellular organisms.k_Bacteria.p_Proteobacteria.x_delta epsilon subdivisions.c_Epsilonproteobacteria.o_Campylobacterales.f_Campylobacteraceae.x_Arcobacter group.g_Aliarcobacter.s_Aliarcobacter butzleri.x_Arcobacter butzleri 7h1h	0.451097			-
k_Viruses.x_Riboviria.k_Orthornavirae.p_Pisuviricota.c_Duplopiviricetes.o_Durnavirales.f_Partitiviridae.x_unclassified Partitiviridae.s_Fusarium poae partitivirus 2	0			-
x_cellular organisms.k_Bacteria.x_Terrabacteria group.p_Firmicutes.c_Bacilli.o_Bacillales.f_Bacillaceae.g_Bacillus.x_Bacillus subtilis group.s_Bacillus paralicheniformis	0.781075			-
k_Viruses.x_Duplodnaviria.k_Heunggongvirae.p_Uroviricota.c_Caudoviricetes.o_Caudovirales.f_Siphoviridae.g_Scapunavirus.s_Streptomyces virus Scap1.x_Streptomyces phage Scap1	0			-
x_cellular organisms.k_Bacteria.p_Proteobacteria.c_Alphaproteobacteria.o_Sphingomonadales.f_Sphingomonadaceae.g_Rhizorhabdus	0.461622			-
k_Viruses.x_Duplodnaviria.k_Heunggongvirae.p_Uroviricota.c_Caudoviricetes.o_Caudovirales.f_Myoviridae.g_Tegunavirus.s_Yersinia virus R1RT	0			-
x_cellular organisms.k_Bacteria.p_Proteobacteria.c_Gammaproteobacteria.o_Pseudomonadales.f_Pseudomonadaceae.g_Pseudomonas.x_Pseudomonas syringae group.x_Pseudomonas syringae group genomosp_2.s_Pseudomonas amygdali.x_Pseudomonas amygdali pv_tabaci.x_Pseudomonas amygdali pv_tabaci str_ATCC 11528	0			-
k_Viruses.x_Duplodnaviria.k_Heunggongvirae.p_Uroviricota.c_Caudoviricetes.o_Caudovirales.f_Myoviridae.g_Agricanvirus.s_Erwinia virus Simmy50	0.119055			-
x_cellular organisms.k_Bacteria.p_Aquificae.c_Aquificae.o_Aquificales.f_Aquificaceae.g_Hydrogenobaculum.x_unclassified Hydrogenobaculum.s_Hydrogenobaculum sp_HO	0			-
k_Viruses.x_Duplodnaviria.k_Heunggongvirae.p_Peploviricota.c_Herviviricetes.o_Herpesvirales.f_Herpesviridae.x_Gammaherpesvirinae.g_Manticavirus	0			-
x_cellular organisms.k_Bacteria.x_Terrabacteria group.p_Firmicutes.c_Clostridia.o_Eubacteriales.f_Oscillospiraceae.g_Ethanoligenens.s_Ethanoligenens harbinense.x_Ethanoligenens harbinense YUAN 3	0			-
k_Viruses.x_Riboviria.k_Orthornavirae.p_Kitrinoviricota.c_Alsuviricetes.o_Tymovirales.f_Alphaflexiviridae.g_Potexvirus.s_Pepino mosaic virus	0			-
x_cellular organisms.k_Bacteria.x_PVC group.p_Planctomycetes.c_Planctomycetia.o_Gemmatales.f_Gemmataceae.g_Limnoglobus.s_Limnoglobus roseus	0.591845			-
k_Viruses.x_Riboviria.k_Orthornavirae.p_Duplornaviricota.c_Chrymotiviricetes.o_Ghabrivirales.f_Totiviridae.g_Totivirus.s_Ustilago maydis virus H1	0			-
x_cellular organisms.k_Bacteria.p_Proteobacteria.c_Alphaproteobacteria.o_Caulobacterales.f_Caulobacteraceae.g_Caulobacter.s_Caulobacter vibrioides	0.476881	Low	1.27478	0.00394775
x_cellular organisms.k_Bacteria.p_Proteobacteria.c_Gammaproteobacteria.o_Pseudomonadales.f_Moraxellaceae.g_Acinetobacter.x_Acinetobacter calcoaceticus baumannii complex	4.00218			-
k_Viruses.x_Duplodnaviria.k_Heunggongvirae.p_Uroviricota.c_Caudoviricetes.o_Caudovirales.f_Salasmaviridae.x_Tatarstanvirinae.g_Gaunavirus.s_Bacillus virus GA1	0			-
x_cellular organisms.k_Bacteria.p_Proteobacteria.c_Alphaproteobacteria.o_Rhodobacterales.f_Rhodobacteraceae.g_Salipiger.s_Salipiger pacificus	0			-
k_Viruses.x_Riboviria.k_Orthornavirae.p_Negarnaviricota.x_Haploviricotina.c_Monjiviricetes.o_Mononegavirales.f_Rhabdoviridae.x_Alpharhabdovirinae.g_Ledantevirus.s_Kern Canyon ledantevirus.x_Kern Canyon virus	0.549165			-
k_Viruses.x_Riboviria.k_Pararnavirae.p_Artverviricota.c_Revtraviricetes.o_Ortervirales.f_Caulimoviridae.g_Badnavirus.s_Banana streak MY virus	0			-
x_cellular organisms.k_Bacteria.x_Terrabacteria group.p_Firmicutes.c_Clostridia.o_Eubacteriales.f_Peptostreptococcaceae.g_Filifactor.s_Filifactor alocis	0.654964			-
x_cellular organisms.k_Bacteria.p_Proteobacteria.c_Alphaproteobacteria.o_Hyphomicrobiales.f_Bradyrhizobiaceae.g_Afipia	0.215225			-
x_cellular organisms.k_Bacteria.p_Proteobacteria.c_Betaproteobacteria.o_Nitrosomonadales.f_Methylophilaceae.g_Methylobacillus.s_Methylobacillus flagellatus.x_Methylobacillus flagellatus KT	0.011256	Low	1.05733	0.00388491
x_cellular organisms.k_Bacteria.p_Proteobacteria.c_Gammaproteobacteria.o_Enterobacterales.f_Yersiniaceae.g_Serratia.s_Serratia odorifera	0.130707			-
k_Viruses.x_Duplodnaviria.k_Heunggongvirae.p_Uroviricota.c_Caudoviricetes.o_Caudovirales.f_Myoviridae.x_Tevenvirinae.g_Gelderlandvirus.s_Salmonella virus STP4a	0			-
k_Viruses.f_Alphasatellitidae.x_Geminialphasatellitinae.g_Clecrusatellite	0			-
x_cellular organisms.k_Bacteria.p_Proteobacteria.c_Alphaproteobacteria.o_Rhodobacterales.f_Rhodobacteraceae.g_Salipiger	0.553541			-
x_cellular organisms.k_Bacteria.x_Terrabacteria group.p_Actinobacteria.c_Actinomycetia.o_Micrococcales.f_Micrococcaceae.g_Paenarthrobacter.s_Paenarthrobacter aurescens.x_Paenarthrobacter aurescens TC1	0			-
x_cellular organisms.k_Bacteria.x_FCB group.x_Bacteroidetes Chlorobi group.p_Bacteroidetes.c_Sphingobacteriia.o_Sphingobacteriales.f_Sphingobacteriaceae.g_Mucilaginibacter.s_Mucilaginibacter gossypii	0.382433			-
x_cellular organisms.k_Bacteria.p_Proteobacteria.x_delta epsilon subdivisions.c_Deltaproteobacteria.o_Desulfuromonadales.f_Syntrophotaleaceae.g_Syntrophotalea.s_Syntrophotalea carbinolica.x_Pelobacter carbinolicus DSM 2380	0.117453	Low	1.77233	0.00394775
k_Viruses.x_Duplodnaviria.k_Heunggongvirae.p_Uroviricota.c_Caudoviricetes.o_Caudovirales.f_Myoviridae.g_Bellamyvirus.s_Synechococcus virus Bellamy	0			-
x_cellular organisms.k_Bacteria.p_Proteobacteria.c_Gammaproteobacteria.o_Oceanospirillales.f_Halomonadaceae.g_Halomonas.x_unclassified Halomonas.s_Halomonas sp_GT	1.01805			-
x_cellular organisms.k_Bacteria.p_Proteobacteria.c_Gammaproteobacteria.o_Enterobacterales.f_Yersiniaceae.g_Yersinia.s_Yersinia enterocolitica.x_Yersinia enterocolitica subsp_palearctica	0			-
x_cellular organisms.k_Bacteria.x_Terrabacteria group.p_Chloroflexi.c_Thermomicrobia.x_Sphaerobacteridae.o_Sphaerobacterales.x_Sphaerobacterineae	0.272586			-
x_cellular organisms.k_Bacteria.p_Proteobacteria.c_Gammaproteobacteria.o_Xanthomonadales.f_Xanthomonadaceae.g_Xanthomonas.s_Xanthomonas oryzae.x_Xanthomonas oryzae pv_oryzae	1.00108			-
x_cellular organisms.k_Bacteria.x_FCB group.x_Bacteroidetes Chlorobi group.p_Bacteroidetes.c_Cytophagia.o_Cytophagales.f_Cytophagaceae.g_Spirosoma.x_unclassified Spirosoma.s_Spirosoma sp_KCTC 42546	0.625396			-
x_cellular organisms.k_Bacteria.p_Proteobacteria.c_Alphaproteobacteria.o_Hyphomonadales.f_Hyphomonadaceae.g_Hirschia.s_Hirschia baltica	0.387468			-
x_cellular organisms.k_Bacteria.x_PVC group.p_Planctomycetes.c_Planctomycetia.o_Planctomycetales.f_Planctomycetaceae.g_Rubinisphaera.s_Rubinisphaera brasiliensis	0	Low	1.46847	0.0249747
x_cellular organisms.k_Bacteria.x_Terrabacteria group.p_Firmicutes.c_Clostridia.o_Eubacteriales.f_Lachnospiraceae.g_Enterocloster.s_Enterocloster clostridioformis.x_ Clostridium_clostridioforme 90A8	1.02045			-
x_cellular organisms.k_Bacteria.p_Proteobacteria.c_Gammaproteobacteria.o_Enterobacterales.f_Enterobacteriaceae.g_Klebsiella.s_Klebsiella pneumoniae.x_Klebsiella pneumoniae subsp_pneumoniae.x_Klebsiella pneumoniae subsp_pneumoniae 1084	0			-
x_cellular organisms.k_Bacteria.x_Terrabacteria group.p_Tenericutes.c_Mollicutes.o_Entomoplasmatales.f_Spiroplasmataceae.g_Spiroplasma.s_Spiroplasma kunkelii	0.946089			-
x_cellular organisms.k_Bacteria.x_Terrabacteria group.p_Firmicutes.c_Bacilli.o_Lactobacillales.f_Streptococcaceae.g_Streptococcus.s_Streptococcus pneumoniae.x_Streptococcus pneumoniae TCH8431 19A	0			-
x_cellular organisms.k_Bacteria.p_Thermodesulfobacteria.c_Thermodesulfobacteria.o_Thermodesulfobacteriales.f_Thermodesulfobacteriaceae.g_Caldimicrobium.s_Caldimicrobium thiodismutans	0.384586			-
x_cellular organisms.k_Bacteria.p_Proteobacteria.c_Gammaproteobacteria.o_Xanthomonadales.f_Xanthomonadaceae.g_Thermomonas.s_Thermomonas carbonis	0.0214093	Low	1.58532	0.00394775
x_cellular organisms.k_Bacteria.x_Terrabacteria group.p_Actinobacteria.c_Actinomycetia.o_Streptomycetales.f_Streptomycetaceae.g_Streptomyces.s_Streptomyces cattleya	0.488799	Low	1.24237	0.00394775
x_cellular organisms.k_Bacteria.p_Proteobacteria.x_delta epsilon subdivisions.c_Deltaproteobacteria.o_Desulfobacterales.f_Desulfobulbaceae.g_Desulfocapsa	0.460823			-
x_cellular organisms.k_Bacteria.x_FCB group.x_Bacteroidetes Chlorobi group.p_Bacteroidetes.c_Flavobacteriia.o_Flavobacteriales.f_Flavobacteriaceae.g_Muricauda.x_unclassified Muricauda.s_Muricauda sp_501str8	0.308686			-
x_cellular organisms.k_Bacteria.p_Proteobacteria.x_delta epsilon subdivisions.c_Epsilonproteobacteria.o_Campylobacterales.f_Campylobacteraceae.x_Arcobacter group.g_Arcobacter.s_Arcobacter cloacae	0.854515			-
x_cellular organisms.k_Bacteria.p_Proteobacteria.c_Gammaproteobacteria.o_Alteromonadales.f_Shewanellaceae.g_Shewanella.x_unclassified Shewanella.s_Shewanella sp_M2	0.564107			-
x_cellular organisms.k_Bacteria.x_Terrabacteria group.p_Deinococcus Thermus.c_Deinococci.o_Deinococcales.f_Deinococcaceae.g_Deinococcus.s_Deinococcus ficus	0.710506			-
x_cellular organisms.k_Bacteria.x_Terrabacteria group.p_Chloroflexi.c_Thermomicrobia.x_Sphaerobacteridae.o_Sphaerobacterales.x_Sphaerobacterineae.f_Sphaerobacteraceae.g_Sphaerobacter.s_Sphaerobacter thermophilus	0.272586			-
k_Viruses.x_Riboviria.k_Orthornavirae.p_Kitrinoviricota.c_Magsaviricetes.o_Nodamuvirales.f_Nodaviridae.x_unclassified Nodaviridae	0			-
x_cellular organisms.k_Bacteria.p_Proteobacteria.c_Betaproteobacteria.o_Burkholderiales.f_Comamonadaceae.g_Comamonas.s_Comamonas testosteroni	0.749041			-
x_cellular organisms.k_Bacteria.x_Terrabacteria group.p_Actinobacteria.c_Actinomycetia.o_Micrococcales.f_Microbacteriaceae.g_Microbacterium.s_Microbacterium protaetiae	0.55701			-
x_cellular organisms.k_Bacteria.x_Terrabacteria group.p_Firmicutes.c_Clostridia.o_Eubacteriales.f_Clostridiaceae.g_Clostridium.s_Clostridium baratii.x_Clostridium baratii str_Sullivan	1.30863	Low	1.01625	0.00394775
k_Viruses.x_Duplodnaviria.k_Heunggongvirae.p_Uroviricota.c_Caudoviricetes.o_Caudovirales.f_Myoviridae.g_Kleczkowskavirus	0			-
x_cellular organisms.k_Bacteria.p_Proteobacteria.c_Gammaproteobacteria.o_Xanthomonadales.f_Xanthomonadaceae.g_Stenotrophomonas.x_Stenotrophomonas maltophilia group.s_Stenotrophomonas sp_ZAC14D1 NAIMI4 1	0			-
k_Viruses.x_Varidnaviria.k_Bamfordvirae.p_Nucleocytoviricota.c_Pokkesviricetes.o_Chitovirales.f_Poxviridae.x_Chordopoxvirinae.g_Macropopoxvirus.s_Western kangaroopox virus	0			-
x_cellular organisms.k_Bacteria.p_Proteobacteria.c_Gammaproteobacteria.o_Xanthomonadales.f_Xanthomonadaceae.g_Stenotrophomonas.x_Stenotrophomonas maltophilia group.s_Stenotrophomonas sp_ZAC14D1 NAIMI4 6	0			-
x_cellular organisms.k_Bacteria.p_Spirochaetes.c_Spirochaetia.o_Spirochaetales.f_Treponemataceae.g_Treponema.s_Treponema denticola.x_Treponema denticola H1 T	0.294322	Low	1.42404	0.00394775
x_cellular organisms.k_Bacteria.p_Proteobacteria.c_Gammaproteobacteria.o_Legionellales.f_Legionellaceae.g_Legionella.s_Legionella pneumophila.x_Legionella pneumophila subsp_pascullei	0			-
x_cellular organisms.k_Bacteria.x_Terrabacteria group.p_Firmicutes.c_Bacilli.o_Bacillales.f_Bacillaceae.g_Bacillus.x_Bacillus cereus group.s_Bacillus mycoides	2.18588			-
x_cellular organisms.k_Bacteria.p_Proteobacteria.c_Gammaproteobacteria.o_Thiotrichales.f_Piscirickettsiaceae.g_Thiomicrospira.x_unclassified Thiomicrospira.s_Thiomicrospira sp_S5	0			-
x_cellular organisms.k_Bacteria.x_Terrabacteria group.p_Actinobacteria.c_Actinomycetia.o_Streptomycetales.f_Streptomycetaceae.g_Streptomyces.s_Streptomyces paludis	1.1007			-
k_Viruses.x_Riboviria.k_Orthornavirae.p_Negarnaviricota.x_Haploviricotina.c_Monjiviricetes.o_Mononegavirales.f_Bornaviridae.g_Cultervirus.s_Sharpbelly cultervirus.x_Wuhan sharpbelly bornavirus	0			-
x_cellular organisms.k_Bacteria.p_Proteobacteria.x_delta epsilon subdivisions.c_Epsilonproteobacteria.o_Campylobacterales.f_Helicobacteraceae.g_Helicobacter.s_Helicobacter pylori.x_Helicobacter pylori UM037	0.547811			-
x_cellular organisms.k_Bacteria.p_Proteobacteria.c_Alphaproteobacteria.o_Rickettsiales.f_Anaplasmataceae.x_Wolbachieae.g_Wolbachia.x_unclassified Wolbachia.s_Wolbachia endosymbiont of Wiebesia pumilae	0			-
x_cellular organisms.k_Bacteria.x_Terrabacteria group.p_Firmicutes.c_Bacilli.o_Bacillales.f_Listeriaceae.g_Listeria.s_Listeria monocytogenes.x_Listeria monocytogenes 6179	0			-
x_cellular organisms.k_Bacteria.p_Proteobacteria.c_Gammaproteobacteria.o_Enterobacterales.f_Enterobacteriaceae.x_unclassified Enterobacteriaceae.s_Enterobacteriaceae endosymbiont of Donacia cinerea	0.958488			-
x_cellular organisms.k_Bacteria.x_FCB group.x_Bacteroidetes Chlorobi group.p_Bacteroidetes.c_Cytophagia.o_Cytophagales.f_Hymenobacteraceae.g_Hymenobacter.x_unclassified Hymenobacter	1.6646	High	1.09341	0.0163092
k_Viruses.x_Duplodnaviria.k_Heunggongvirae.p_Uroviricota.c_Caudoviricetes.o_Caudovirales.f_Herelleviridae.x_Twortvirinae.g_Kayvirus.s_Staphylococcus virus G1.x_Staphylococcus phage IME SA2	0			-
x_cellular organisms.k_Bacteria.x_Terrabacteria group.p_Actinobacteria.c_Actinomycetia.o_Pseudonocardiales.f_Pseudonocardiaceae.g_Kutzneria.x_unclassified Kutzneria.s_Kutzneria sp_CA 103260	0.822706			-
x_cellular organisms.k_Bacteria.p_Proteobacteria.c_Gammaproteobacteria.o_Enterobacterales.f_Yersiniaceae.g_Serratia.s_Serratia ureilytica	0			-
k_Viruses.x_Monodnaviria.k_Shotokuvirae.p_Cossaviricota.c_Quintoviricetes.o_Piccovirales.f_Parvoviridae.x_Parvovirinae.g_Erythroparvovirus.s_Ungulate erythroparvovirus 1.x_Bovine parvovirus 3	0			-
x_cellular organisms.k_Bacteria.p_Proteobacteria.x_delta epsilon subdivisions.c_Deltaproteobacteria.o_Desulfovibrionales.f_Desulfomicrobiaceae.g_Desulfomicrobium.s_Desulfomicrobium baculatum	0.151062			-
x_cellular organisms.k_Bacteria.p_Proteobacteria.c_Alphaproteobacteria.o_Sphingomonadales.f_Zymomonadaceae.g_Zymomonas.s_Zymomonas mobilis.x_Zymomonas mobilis subsp_mobilis.x_Zymomonas mobilis subsp_mobilis ATCC 10988	0			-
x_cellular organisms.k_Bacteria.x_Terrabacteria group.p_Actinobacteria.c_Actinomycetia.o_Streptomycetales.f_Streptomycetaceae.g_Streptomyces.s_Streptomyces platensis	0.41793	Low	1.22333	0.0249747
x_cellular organisms.k_Bacteria.p_Proteobacteria.c_Gammaproteobacteria.o_Enterobacterales.f_Erwiniaceae.g_Buchnera.s_Buchnera aphidicola.x_Buchnera aphidicola_Sitobion avenae	0.772547			-
x_cellular organisms.k_Bacteria.p_Proteobacteria.x_delta epsilon subdivisions.c_Deltaproteobacteria.x_Deltaproteobacteria incertae sedis	0.54691			-
x_cellular organisms.k_Bacteria.x_Terrabacteria group.p_Firmicutes.c_Bacilli.o_Bacillales.f_Listeriaceae.g_Listeria.s_Listeria monocytogenes.x_Listeria monocytogenes SLCC7179	0			-
x_cellular organisms.k_Bacteria.x_Terrabacteria group.p_Actinobacteria.c_Actinomycetia.o_Streptomycetales.f_Streptomycetaceae.g_Kitasatospora.s_Kitasatospora setae.x_Kitasatospora setae KM 6054	0.786457	Low	1.16106	0.00394775
x_cellular organisms.k_Bacteria.p_Fusobacteria.c_Fusobacteriia.o_Fusobacteriales.f_Leptotrichiaceae.g_Streptobacillus.s_Streptobacillus moniliformis	0.877042			-
x_cellular organisms.k_Bacteria.p_Proteobacteria.c_Gammaproteobacteria.o_Alteromonadales.f_Alteromonadaceae.g_Alteromonas.s_Alteromonas mediterranea.x_Alteromonas mediterranea DE1	0			-
x_cellular organisms.k_Bacteria.x_Terrabacteria group.p_Actinobacteria.c_Actinomycetia.o_Streptomycetales.f_Streptomycetaceae.g_Streptomyces.s_Streptomyces lavendulae	0.685438	Low	0.931798	0.0104056
x_cellular organisms.k_Bacteria.p_Proteobacteria.c_Gammaproteobacteria.o_Vibrionales.f_Vibrionaceae.g_Vibrio.s_Vibrio vulnificus	1.59817			-
x_cellular organisms.k_Bacteria.x_Terrabacteria group.p_Firmicutes.c_Clostridia.o_Eubacteriales.f_Clostridiaceae.g_Clostridium.x_unclassified Clostridium.s_Clostridium sp_AF32 7AC	0.369128	High	1.3412	0.00388491
x_cellular organisms.k_Bacteria.x_Terrabacteria group.p_Firmicutes.c_Bacilli.o_Bacillales.f_Bacillaceae.g_Bacillus.x_Bacillus cereus group.s_Bacillus anthracis.x_Bacillus anthracis str_Vollum	0			-
x_cellular organisms.k_Bacteria.p_Proteobacteria.c_Betaproteobacteria.o_Burkholderiales.f_Burkholderiaceae.g_Burkholderia.x_unclassified Burkholderia.s_Burkholderia sp_RPE67	0.264206			-
k_Viruses.x_Riboviria.x_unclassified Riboviria.x_unclassified ssRNA viruses.x_unclassified ssRNA positive strand viruses.g_Negevirus.s_Loreto virus	0			-
x_cellular organisms.k_Bacteria.x_Terrabacteria group.p_Tenericutes.c_Mollicutes.o_Mycoplasmatales.f_Mycoplasmataceae.g_Mycoplasma.x_Mycoplasma mycoides group.s_Mycoplasma leachii	0.990704			-
x_cellular organisms.k_Bacteria.x_Terrabacteria group.p_Actinobacteria.c_Actinomycetia.o_Micrococcales.f_Microbacteriaceae.g_Glaciihabitans.x_unclassified Glaciihabitans	0.187188			-
x_cellular organisms.k_Bacteria.p_Proteobacteria.c_Alphaproteobacteria.o_Rickettsiales.f_Rickettsiaceae.x_Rickettsieae.g_Rickettsia.x_spotted fever group.s_Rickettsia africae.x_Rickettsia africae ESF 5	1.29125			-
x_cellular organisms.k_Bacteria.x_FCB group.x_Bacteroidetes Chlorobi group.p_Bacteroidetes.c_Flavobacteriia.o_Flavobacteriales.f_Schleiferiaceae.g_Owenweeksia.s_Owenweeksia hongkongensis.x_Owenweeksia hongkongensis DSM 17368	0.355087			-
x_cellular organisms.k_Bacteria.x_Terrabacteria group.p_Actinobacteria.c_Actinomycetia.o_Corynebacteriales.f_Mycobacteriaceae.g_Mycobacterium.x_Mycobacterium tuberculosis complex.s_Mycobacterium tuberculosis.x_Mycobacterium tuberculosis variant bovis.x_Mycobacterium tuberculosis variant bovis BCG	0			-
x_cellular organisms.k_Bacteria.p_Proteobacteria.c_Alphaproteobacteria.o_Rhodobacterales.f_Rhodobacteraceae.g_Halocynthiibacter.s_Halocynthiibacter arcticus	0.972316			-
x_cellular organisms.k_Bacteria.p_Proteobacteria.c_Alphaproteobacteria.o_Hyphomicrobiales.f_Devosiaceae.g_Devosia.x_unclassified Devosia.s_Devosia sp_D6 9	0			-
k_Viruses.x_Duplodnaviria.k_Heunggongvirae.p_Uroviricota.c_Caudoviricetes.o_Caudovirales.f_Siphoviridae.x_unclassified Siphoviridae.s_Vibrio phage SHOU24	0.459913			-
x_cellular organisms.k_Bacteria.x_Terrabacteria group.p_Firmicutes.c_Bacilli.o_Lactobacillales.f_Streptococcaceae.g_Streptococcus.s_Streptococcus thermophilus.x_Streptococcus thermophilus TH1477	0			-
x_cellular organisms.k_Bacteria.p_Proteobacteria.c_Gammaproteobacteria.o_Pseudomonadales.f_Pseudomonadaceae.g_Pseudomonas.x_unclassified Pseudomonas.s_Pseudomonas sp_s211 2017	0	Low	2.23997	0.037373
x_cellular organisms.k_Bacteria.x_Terrabacteria group.x_Cyanobacteria Melainabacteria group.p_Cyanobacteria.x_Oscillatoriophycideae.o_Chroococcales.f_Geminocystaceae.g_Cyanobacterium	0.668462			-
x_cellular organisms.k_Bacteria.x_Terrabacteria group.x_Cyanobacteria Melainabacteria group.p_Cyanobacteria.o_Nostocales.f_Nostocaceae.g_Trichormus.s_Trichormus azollae	0.652177			-
x_cellular organisms.k_Bacteria.x_FCB group.x_Bacteroidetes Chlorobi group.p_Bacteroidetes.c_Bacteroidia.o_Bacteroidales.f_Tannerellaceae.g_Parabacteroides.x_unclassified Parabacteroides.s_Parabacteroides sp_AF39 10AC	0.123901	High	1.80142	0.00394775
x_cellular organisms.k_Bacteria.x_FCB group.x_Bacteroidetes Chlorobi group.p_Bacteroidetes.c_Flavobacteriia.o_Flavobacteriales.f_Weeksellaceae.x_Chryseobacterium group.g_Chryseobacterium.s_Chryseobacterium indoltheticum	1.10275			-
x_cellular organisms.k_Bacteria.x_Terrabacteria group.x_Cyanobacteria Melainabacteria group.p_Cyanobacteria.o_Nostocales.f_Aphanizomenonaceae.g_Nodularia	0.929258			-
x_cellular organisms.k_Bacteria.p_Proteobacteria.c_Gammaproteobacteria.o_Enterobacterales.f_Morganellaceae.g_Providencia.s_Providencia stuartii	1.33791			-
x_cellular organisms.k_Bacteria.x_Terrabacteria group.p_Actinobacteria.c_Actinomycetia.o_Corynebacteriales.f_Nocardiaceae.g_Rhodococcus.x_unclassified Rhodococcus.s_Rhodococcus sp_USK13	0	Low	1.69757	0.0104056
x_cellular organisms.k_Bacteria.x_Terrabacteria group.p_Firmicutes.c_Clostridia.o_Halanaerobiales.f_Halanaerobiaceae.g_Halothermothrix	0.802047			-
x_cellular organisms.k_Bacteria.p_Aquificae.c_Aquificae.o_Aquificales.f_Aquificaceae.g_Thermocrinis	0.353835			-
x_cellular organisms.k_Bacteria.x_Terrabacteria group.p_Firmicutes.c_Bacilli.o_Bacillales.f_Bacillaceae.g_Bacillus.x_Bacillus subtilis group.s_Bacillus licheniformis	0.475696			-
x_cellular organisms.k_Bacteria.x_Terrabacteria group.p_Actinobacteria.c_Actinomycetia.o_Corynebacteriales.f_Corynebacteriaceae.g_Corynebacterium.s_Corynebacterium diphtheriae.x_Corynebacterium diphtheriae bv_mitis	0			-
x_cellular organisms.k_Bacteria.p_Proteobacteria.c_Gammaproteobacteria.o_Xanthomonadales.f_Rhodanobacteraceae.g_Frateuria.s_Frateuria aurantia	0.149536			-
x_cellular organisms.k_Bacteria.x_Terrabacteria group.p_Firmicutes.c_Bacilli.o_Lactobacillales.f_Streptococcaceae	3.76047	Low	3.28946	0.00394775
x_cellular organisms.k_Bacteria.x_Terrabacteria group.p_Firmicutes.c_Bacilli.o_Bacillales.f_Sporolactobacillaceae	0.490582			-
x_cellular organisms.k_Bacteria.p_Proteobacteria.c_Betaproteobacteria.o_Nitrosomonadales	1.77936			-
x_cellular organisms.k_Bacteria.p_Proteobacteria.c_Alphaproteobacteria.o_Hyphomicrobiales.f_Rhizobiaceae.x_Rhizobium Agrobacterium group.g_Agrobacterium.x_Agrobacterium tumefaciens complex.s_Agrobacterium tumefaciens.x_Agrobacterium radiobacter K84	0			-
k_Viruses.x_Riboviria.k_Orthornavirae.p_Negarnaviricota.x_Polyploviricotina.c_Ellioviricetes.o_Bunyavirales.f_Peribunyaviridae.g_Orthobunyavirus.x_unclassified Orthobunyavirus.s_Brazoran virus	0			-
x_cellular organisms.k_Bacteria.p_Proteobacteria.c_Alphaproteobacteria.o_Caulobacterales.f_Caulobacteraceae.g_Brevundimonas.x_unclassified Brevundimonas.s_Brevundimonas sp_GW460 12 10 14 LB2	0			-
x_cellular organisms.k_Bacteria.p_Proteobacteria.c_Gammaproteobacteria.o_Alteromonadales.f_Alteromonadaceae.g_Agarivorans.s_Agarivorans gilvus	0.0338661			-
x_cellular organisms.k_Bacteria.p_Proteobacteria.c_Alphaproteobacteria.o_Pelagibacterales.f_Pelagibacteraceae.g_Candidatus Pelagibacter.x_unclassified Candidatus Pelagibacter.s_Candidatus Pelagibacter sp_FZCC0015	0.754061			-
x_cellular organisms.k_Bacteria.x_Terrabacteria group.p_Firmicutes.c_Bacilli.o_Lactobacillales.f_Streptococcaceae.g_Streptococcus.s_Streptococcus thermophilus.x_Streptococcus thermophilus MTH17CL396	0			-
x_cellular organisms.k_Bacteria.x_Terrabacteria group.p_Firmicutes.c_Clostridia.o_Eubacteriales.f_Lachnospiraceae.g_Blautia.x_unclassified Blautia.s_Blautia sp_TM10 2	0			-
x_cellular organisms.k_Bacteria.x_Terrabacteria group.p_Firmicutes.c_Bacilli.o_Lactobacillales.f_Enterococcaceae.g_Enterococcus.s_Enterococcus faecalis.x_Enterococcus faecalis D32	1.15584			-
k_Viruses.x_Duplodnaviria.k_Heunggongvirae.p_Uroviricota.c_Caudoviricetes.o_Caudovirales.f_Siphoviridae.g_Skunavirus.x_unclassified Skunavirus.s_Lactococcus phage LP0903	0			-
x_cellular organisms.k_Bacteria.p_Proteobacteria.x_delta epsilon subdivisions.c_Epsilonproteobacteria.o_Campylobacterales.f_Helicobacteraceae.g_Helicobacter.s_Helicobacter cetorum.x_Helicobacter cetorum MIT 99 5656	1.40611			-
x_cellular organisms.k_Bacteria.x_Terrabacteria group.p_Actinobacteria.c_Actinomycetia.o_Corynebacteriales.f_Corynebacteriaceae.g_Corynebacterium.s_Corynebacterium ureicelerivorans	0			-
k_Viruses.x_Monodnaviria.k_Shotokuvirae.p_Cossaviricota.c_Quintoviricetes.o_Piccovirales.f_Parvoviridae.x_Parvovirinae.g_Bocaparvovirus.x_unclassified Bocaparvovirus	0			-
x_cellular organisms.k_Bacteria.x_Terrabacteria group.p_Firmicutes.c_Bacilli.o_Lactobacillales.f_Lactobacillaceae.g_Leuconostoc.s_Leuconostoc mesenteroides.x_Leuconostoc mesenteroides subsp_mesenteroides	0			-
x_cellular organisms.k_Bacteria.x_Terrabacteria group.p_Tenericutes.c_Mollicutes.o_Acholeplasmatales	2.0382			-
x_cellular organisms.k_Bacteria.x_Terrabacteria group.p_Firmicutes.c_Clostridia.o_Eubacteriales.f_Oscillospiraceae.g_Ruminococcus.x_unclassified Ruminococcus.s_Ruminococcus sp_37 24	0.930028			-
x_cellular organisms.k_Bacteria.x_Terrabacteria group.p_Firmicutes.c_Bacilli.o_Bacillales.f_Planococcaceae.g_Paenisporosarcina.x_unclassified Paenisporosarcina	0.0826347	Low	1.30262	0.0163092
x_cellular organisms.k_Bacteria.x_Terrabacteria group.p_Firmicutes.c_Clostridia.o_Eubacteriales.f_Lachnospiraceae.g_Lachnoclostridium.x_unclassified Lachnoclostridium.s_Lachnoclostridium sp_An131	1.65004			-
x_cellular organisms.k_Bacteria.p_Proteobacteria.c_Alphaproteobacteria.o_Hyphomicrobiales.f_Phyllobacteriaceae.g_Nitratireductor.x_unclassified Nitratireductor.s_Nitratireductor sp_SY7	0.459986			-
k_Viruses.x_Duplodnaviria.k_Heunggongvirae.p_Uroviricota.c_Caudoviricetes.o_Caudovirales.f_Autographiviridae.x_Studiervirinae.g_Teseptimavirus.s_Escherichia virus Ebrios	0			-
k_Viruses.x_Riboviria.k_Orthornavirae.p_Negarnaviricota.x_Polyploviricotina.c_Ellioviricetes.o_Bunyavirales.f_Phenuiviridae.g_Entovirus.s_Entoleuca entovirus	0			-
x_cellular organisms.k_Bacteria.p_Proteobacteria.c_Gammaproteobacteria.o_Enterobacterales.f_Enterobacteriaceae.g_Enterobacter.x_unclassified Enterobacter.s_Enterobacter sp_RHBSTW 00994	0			-
x_cellular organisms.k_Bacteria.p_Proteobacteria.c_Gammaproteobacteria.o_Enterobacterales.f_Enterobacteriaceae.g_Klebsiella.s_Klebsiella michiganensis	0.89018			-
x_cellular organisms.k_Bacteria.x_Terrabacteria group.x_Cyanobacteria Melainabacteria group.p_Cyanobacteria.x_Oscillatoriophycideae.o_Oscillatoriales.f_Microcoleaceae.g_Oxynema	0.548282			-
x_cellular organisms.k_Bacteria.p_Spirochaetes.c_Spirochaetia.o_Leptospirales.f_Leptospiraceae.g_Leptospira.s_Leptospira interrogans.x_Leptospira interrogans serovar Lai.x_Leptospira interrogans serovar Lai str_IPAV	0			-
x_cellular organisms.k_Bacteria.p_Proteobacteria.c_Gammaproteobacteria.o_Vibrionales.f_Vibrionaceae.g_Vibrio.s_Vibrio casei	0.6125			-
x_cellular organisms.k_Bacteria.x_Terrabacteria group.p_Firmicutes.c_Clostridia.o_Eubacteriales.f_Clostridiaceae.g_Clostridium.x_unclassified Clostridium.s_Clostridium sp_DSM 8431	1.11595	Low	0.931065	0.00394775
k_Viruses.x_Duplodnaviria.k_Heunggongvirae.p_Uroviricota.c_Caudoviricetes.o_Caudovirales.f_Herelleviridae.x_Bastillevirinae.g_Caeruleovirus.s_Bacillus virus Deepblue.x_Bacillus phage Deep Blue	0			-
k_Viruses.x_Duplodnaviria.k_Heunggongvirae.p_Uroviricota.c_Caudoviricetes.o_Caudovirales.f_Siphoviridae.g_Ceetrepovirus	0			-
x_cellular organisms.k_Bacteria.p_Proteobacteria.c_Alphaproteobacteria.o_Hyphomicrobiales.f_Bartonellaceae.g_Bartonella.s_Bartonella clarridgeiae.x_Bartonella clarridgeiae 73	0.564836			-
x_cellular organisms.k_Bacteria.p_Thermodesulfobacteria.c_Thermodesulfobacteria.o_Thermodesulfobacteriales	1.38272			-
x_cellular organisms.k_Bacteria.p_Proteobacteria.c_Betaproteobacteria.o_Burkholderiales.f_Burkholderiaceae.g_Burkholderia.x_pseudomallei group.s_Burkholderia oklahomensis	0			-
x_cellular organisms.k_Bacteria.x_Terrabacteria group.p_Firmicutes.c_Bacilli.o_Lactobacillales.f_Aerococcaceae	1.18345			-
x_cellular organisms.k_Bacteria.x_Terrabacteria group.p_Firmicutes.c_Clostridia.o_Eubacteriales.f_Peptococcaceae.g_Desulfotomaculum	1.30672			-
k_Viruses.x_Riboviria.k_Orthornavirae.p_Pisuviricota.c_Pisoniviricetes.o_Picornavirales.x_unclassified Picornavirales.s_Tioga picorna like virus 1	0			-
x_cellular organisms.k_Bacteria.p_Proteobacteria.c_Gammaproteobacteria.o_Vibrionales.f_Vibrionaceae.g_Vibrio.s_Vibrio rumoiensis	0.381121			-
k_Viruses.x_Duplodnaviria.k_Heunggongvirae.p_Uroviricota.c_Caudoviricetes.o_Caudovirales.f_Myoviridae.x_Tevenvirinae.x_unclassified Tevenvirinae.s_Enterobacter phage vB EclM CIP9	0			-
k_Viruses.x_Duplodnaviria.k_Heunggongvirae.p_Uroviricota.c_Caudoviricetes.o_Caudovirales.f_Podoviridae.x_unclassified Podoviridae.s_Pseudoalteromonas phage HP1	0			-
k_Viruses.x_Duplodnaviria.k_Heunggongvirae.p_Uroviricota.c_Caudoviricetes.o_Caudovirales.f_Siphoviridae.x_Bclasvirinae.g_Pegunavirus.x_unclassified Pegunavirus	0			-
x_cellular organisms.k_Bacteria.x_Terrabacteria group.p_Tenericutes.c_Mollicutes.o_Entomoplasmatales.f_Spiroplasmataceae.g_Spiroplasma.s_Spiroplasma culicicola.x_Spiroplasma culicicola AES 1	1.16952			-
x_cellular organisms.k_Bacteria.x_Terrabacteria group.p_Tenericutes.c_Mollicutes.o_Mycoplasmatales.f_Mycoplasmataceae.g_Ureaplasma	1.99728			-
x_cellular organisms.k_Bacteria.x_Terrabacteria group.p_Firmicutes.c_Bacilli.o_Bacillales.f_Planococcaceae.g_Sporosarcina.s_Sporosarcina ureae	1.12361			-
x_cellular organisms.k_Bacteria.p_Proteobacteria.c_Gammaproteobacteria.o_Alteromonadales.f_Shewanellaceae.g_Shewanella.s_Shewanella indica	0			-
x_cellular organisms.k_Bacteria.x_Terrabacteria group.p_Actinobacteria.c_Actinomycetia.o_Micrococcales.f_Micrococcaceae.g_Pseudarthrobacter.s_Pseudarthrobacter chlorophenolicus	0.0598649			-
x_cellular organisms.k_Bacteria.x_Terrabacteria group.x_Cyanobacteria Melainabacteria group.p_Cyanobacteria.o_Nostocales.f_Calotrichaceae.g_Calothrix.x_unclassified Calothrix.s_Calothrix sp_PCC 7507	0.421659			-
k_Viruses.x_Duplodnaviria.k_Heunggongvirae.p_Uroviricota.c_Caudoviricetes.o_Caudovirales.f_Autographiviridae.x_Beijerinckvirinae.g_Friunavirus.s_Acinetobacter virus AS11	0			-
x_cellular organisms.k_Bacteria.x_Terrabacteria group.p_Actinobacteria.c_Actinomycetia.o_Bifidobacteriales.f_Bifidobacteriaceae.g_Scardovia	0.129377			-
x_cellular organisms.k_Bacteria.x_Terrabacteria group.p_Actinobacteria.c_Actinomycetia.o_Propionibacteriales.f_Nocardioidaceae.g_Nocardioides.x_unclassified Nocardioides.s_Nocardioides sp_CF8	0.0945961			-
x_cellular organisms.k_Bacteria.p_Proteobacteria.c_Alphaproteobacteria.o_Sphingomonadales.f_Erythrobacteraceae.g_Altererythrobacter.s_Altererythrobacter atlanticus	0.186374			-
k_Viruses.x_Duplodnaviria.k_Heunggongvirae.p_Uroviricota.c_Caudoviricetes.o_Caudovirales.f_Siphoviridae.x_Guernseyvirinae.g_Jerseyvirus	0			-
x_cellular organisms.k_Bacteria.x_Terrabacteria group.p_Firmicutes.c_Bacilli.o_Bacillales	3.61822			-
x_cellular organisms.k_Bacteria.p_Proteobacteria.c_Gammaproteobacteria.o_Pasteurellales.f_Pasteurellaceae.g_Glaesserella.s_Glaesserella parasuis.x_Glaesserella parasuis 29755	0.342205			-
x_cellular organisms.k_Bacteria.p_Proteobacteria.x_delta epsilon subdivisions.c_Epsilonproteobacteria.o_Campylobacterales.f_Thiovulaceae.g_Sulfurimonas.x_unclassified Sulfurimonas.s_Sulfurimonas sp_1 1N	0			-
x_cellular organisms.k_Bacteria.p_Proteobacteria.c_Gammaproteobacteria.o_Pasteurellales.f_Pasteurellaceae.g_Actinobacillus.x_unclassified Actinobacillus	0.942163			-
k_Viruses.x_Riboviria.k_Orthornavirae.p_Pisuviricota.c_Pisoniviricetes.o_Nidovirales.x_unclassified Nidovirales	1.07362			-
x_cellular organisms.k_Bacteria.p_Proteobacteria.c_Alphaproteobacteria.o_Caulobacterales.f_Caulobacteraceae.g_Brevundimonas.x_unclassified Brevundimonas.s_Brevundimonas sp_M20	0.280137			-
x_cellular organisms.k_Bacteria.x_Terrabacteria group.p_Actinobacteria.c_Actinomycetia.o_Micrococcales.f_Dermabacteraceae.g_Brachybacterium.x_unclassified Brachybacterium	0.434128	Low	1.45959	0.00648531
k_Viruses.f_Tolecusatellitidae.g_Betasatellite.s_Tomato leaf curl Nepal betasatellite	0			-
x_cellular organisms.k_Bacteria.x_Terrabacteria group.p_Firmicutes.c_Clostridia.o_Eubacteriales.x_unclassified Eubacteriales.s_Clostridiales bacterium	4.17683	Low	3.8521	0.00648531
x_cellular organisms.k_Bacteria.x_Terrabacteria group.p_Actinobacteria.c_Actinomycetia.o_Corynebacteriales.f_Mycobacteriaceae.g_Mycobacterium.s_Mycobacterium paraseoulense	0			-
k_Viruses.c_Naldaviricetes.o_Lefavirales.f_Baculoviridae.g_Betabaculovirus.s_Trichoplusia ni granulovirus.x_Trichoplusia ni granulovirus LBIV 12	0			-
x_cellular organisms.k_Bacteria.p_Acidobacteria.c_Acidobacteriia.o_Acidobacteriales.f_Acidobacteriaceae.g_Granulicella.x_unclassified Granulicella.s_Granulicella sp_5B5	0.58799			-
x_cellular organisms.k_Bacteria.p_Proteobacteria.c_Gammaproteobacteria.o_Alteromonadales.f_Shewanellaceae.g_Shewanella.x_unclassified Shewanella.s_Shewanella sp_YLB 06	0.7327			-
k_Viruses.c_Naldaviricetes.o_Lefavirales.f_Baculoviridae.g_Alphabaculovirus.s_Urbanus proteus nucleopolyhedrovirus	0			-
x_cellular organisms.k_Bacteria.p_Proteobacteria.c_Alphaproteobacteria.o_Rhodobacterales.f_Rhodobacteraceae.g_Roseovarius.s_Roseovarius faecimaris	0.822893			-
x_cellular organisms.k_Bacteria.p_Proteobacteria.c_Alphaproteobacteria.o_Rhodospirillales.f_Rhodospirillaceae.g_Hypericibacter.s_Hypericibacter terrae	0.111591			-
x_cellular organisms.k_Bacteria.x_Terrabacteria group.p_Firmicutes.c_Clostridia.o_Eubacteriales.f_Lachnospiraceae.x_unclassified Lachnospiraceae.s_Lachnospiraceae bacterium oral taxon 082	0.901548			-
x_cellular organisms.k_Bacteria.p_Proteobacteria.c_Alphaproteobacteria.o_Hyphomicrobiales.f_Chelatococcaceae.g_Chelatococcus.x_unclassified Chelatococcus.s_Chelatococcus sp_CO 6	0.0993183	Low	1.52339	0.0163092
k_Viruses.x_Riboviria.k_Orthornavirae.p_Negarnaviricota.x_Haploviricotina.c_Monjiviricetes.o_Jingchuvirales	0			-
k_Viruses.x_Duplodnaviria.k_Heunggongvirae.p_Uroviricota.c_Caudoviricetes.o_Caudovirales.f_Rountreeviridae.x_Rakietenvirinae.g_Rosenblumvirus.s_Staphylococcus virus BP39.x_Staphylococcus phage BP39	0			-
x_cellular organisms.k_Bacteria.p_Proteobacteria.c_Gammaproteobacteria.o_Alteromonadales.f_Shewanellaceae.g_Shewanella.s_Shewanella baltica.x_Shewanella baltica OS678	0			-
x_cellular organisms.k_Bacteria.x_Terrabacteria group.p_Firmicutes.c_Clostridia.o_Halanaerobiales.f_Halanaerobiaceae.g_Halocella.x_unclassified Halocella.s_Halocella sp_SP3 1	0.755824			-
x_cellular organisms.k_Bacteria.x_Terrabacteria group.p_Firmicutes.c_Bacilli.o_Bacillales.f_Paenibacillaceae.g_Paenibacillus.x_unclassified Paenibacillus.s_Paenibacillus sp_cl6col	0.258951	Low	1.25368	0.00394775
x_cellular organisms.k_Bacteria.x_Terrabacteria group.p_Actinobacteria.c_Coriobacteriia.o_Coriobacteriales.f_Atopobiaceae	1.24898			-
x_cellular organisms.k_Bacteria.p_Proteobacteria.c_Alphaproteobacteria.o_Rhodobacterales.f_Rhodobacteraceae.g_Sulfitobacter	1.13041			-
x_cellular organisms.k_Bacteria.x_Terrabacteria group.p_Actinobacteria.c_Actinomycetia.o_Corynebacteriales.f_Mycobacteriaceae.g_Mycobacterium.s_Mycobacterium ulcerans.x_Mycobacterium ulcerans subsp_shinshuense	0.216687			-
x_cellular organisms.k_Bacteria.x_Terrabacteria group.p_Firmicutes.c_Clostridia.o_Eubacteriales.f_Lachnospiraceae.g_Cuneatibacter.s_Cuneatibacter caecimuris	1.64291			-
x_cellular organisms.k_Bacteria.x_Terrabacteria group.p_Firmicutes.c_Bacilli.o_Bacillales.f_Bacillaceae.g_Niallia.s_Bacillus circulans	1.14669			-
x_cellular organisms.k_Bacteria.x_Terrabacteria group.p_Actinobacteria.c_Actinomycetia.o_Propionibacteriales.f_Propionibacteriaceae.g_Auraticoccus	0.398808			-
x_cellular organisms.k_Bacteria.x_Terrabacteria group.p_Firmicutes.c_Clostridia.o_Eubacteriales.f_Clostridiaceae.g_Caloramator.x_unclassified Caloramator.s_Caloramator sp_E03	0.971455			-
x_cellular organisms.k_Bacteria.p_Proteobacteria.c_Betaproteobacteria.o_Rhodocyclales.f_Zoogloeaceae.g_Thauera.x_unclassified Thauera	0.815063			-
x_cellular organisms.k_Bacteria.x_FCB group.x_Bacteroidetes Chlorobi group.p_Bacteroidetes.c_Cytophagia.o_Cytophagales.f_Cytophagaceae.g_Spirosoma.x_unclassified Spirosoma.s_Spirosoma sp_CJU R4	0.208597			-
x_cellular organisms.k_Bacteria.x_Terrabacteria group.x_Cyanobacteria Melainabacteria group.p_Cyanobacteria.o_Synechococcales.f_Leptolyngbyaceae.g_Leptolyngbya.x_unclassified Leptolyngbya.s_Leptolyngbya sp_PCC 7376	0.273493			-
x_cellular organisms.k_Bacteria.x_Terrabacteria group.p_Firmicutes.c_Clostridia.o_Eubacteriales.f_Oscillospiraceae.g_Mageeibacillus.s_Mageeibacillus indolicus	0.820425			-
x_cellular organisms.k_Bacteria.p_Proteobacteria.x_delta epsilon subdivisions.c_Epsilonproteobacteria.o_Campylobacterales.f_Thiovulaceae.g_Sulfuricurvum	0.104506			-
x_cellular organisms.k_Bacteria.x_Terrabacteria group.p_Actinobacteria.c_Actinomycetia.o_Micrococcales.f_Microbacteriaceae.g_Marisediminicola	0.146219			-
k_Viruses.x_Riboviria.k_Orthornavirae.p_Negarnaviricota.x_Polyploviricotina.c_Ellioviricetes.o_Bunyavirales.f_Phenuiviridae.g_Rubodvirus.s_Apple rubodvirus 2.x_Apple rubbery wood virus 2	0.00208824			-
k_Viruses.x_Riboviria.k_Orthornavirae.p_Kitrinoviricota.c_Alsuviricetes.o_Tymovirales.f_Tymoviridae.g_Marafivirus.s_Grapevine Syrah virus 1	0			-
k_Viruses.x_Duplodnaviria.k_Heunggongvirae.p_Uroviricota.c_Caudoviricetes.o_Caudovirales.f_Siphoviridae.x_Azeredovirinae.g_Phietavirus.s_Staphylococcus virus EW	0			-
x_cellular organisms.k_Bacteria.x_Terrabacteria group.p_Firmicutes.c_Bacilli.o_Bacillales.f_Bacillaceae.g_Sediminibacillus.x_unclassified Sediminibacillus	0.548551			-
x_cellular organisms.k_Bacteria.p_Proteobacteria.c_Alphaproteobacteria.o_Hyphomicrobiales.f_Phyllobacteriaceae.g_Mesorhizobium.x_unclassified Mesorhizobium.s_Mesorhizobium sp_M1B F Ca ET 045 04 1 1	0.358743			-
x_cellular organisms.k_Bacteria.p_Proteobacteria.c_Gammaproteobacteria.o_Oceanospirillales.f_Halomonadaceae.g_Halomonas.s_Halomonas subglaciescola	0			-
x_cellular organisms.k_Bacteria.x_Terrabacteria group.p_Firmicutes.c_Bacilli.o_Lactobacillales.f_Enterococcaceae.g_Tetragenococcus.s_Tetragenococcus halophilus.x_Tetragenococcus halophilus NBRC 12172	0			-
k_Viruses.f_Anelloviridae.g_Gammatorquevirus.s_Torque teno midi virus 4	0			-
k_Viruses.f_Anelloviridae.g_Gammatorquevirus.s_Torque teno midi virus 5	0			-
k_Viruses.f_Anelloviridae.g_Gammatorquevirus.s_Torque teno midi virus 6	0			-
k_Viruses.f_Anelloviridae.g_Gammatorquevirus.s_Torque teno midi virus 7	0			-
k_Viruses.f_Anelloviridae.g_Gammatorquevirus.s_Torque teno midi virus 1	0			-
k_Viruses.f_Anelloviridae.g_Gammatorquevirus.s_Torque teno midi virus 2	0			-
k_Viruses.x_Duplodnaviria.k_Heunggongvirae.p_Uroviricota.c_Caudoviricetes.o_Caudovirales.f_Siphoviridae.g_Rimavirus.s_Strepomyces virus Rima.x_Streptomyces phage Rima	0			-
x_cellular organisms.k_Bacteria.p_Proteobacteria.c_Alphaproteobacteria.o_Hyphomicrobiales.f_Phyllobacteriaceae.g_Mesorhizobium.x_unclassified Mesorhizobium.s_Mesorhizobium sp_113 3 9	0.945727	High	0.837467	0.0249747
k_Viruses.x_Riboviria.k_Orthornavirae.p_Kitrinoviricota.c_Magsaviricetes	0			-
k_Viruses.f_Anelloviridae.g_Gammatorquevirus.s_Torque teno midi virus 9	0			-
x_cellular organisms.k_Bacteria.p_Proteobacteria.c_Gammaproteobacteria.o_Enterobacterales.f_Enterobacteriaceae.g_Pluralibacter.s_Pluralibacter gergoviae	0.209367			-
x_cellular organisms.k_Bacteria.x_FCB group.x_Bacteroidetes Chlorobi group.p_Bacteroidetes.c_Flavobacteriia.o_Flavobacteriales.f_Flavobacteriaceae.g_Polaribacter.x_unclassified Polaribacter.s_Polaribacter sp_Hel1 33 78	0.866003			-
x_cellular organisms.k_Bacteria.x_Terrabacteria group.p_Firmicutes.c_Bacilli.o_Bacillales.f_Bacillaceae.g_Anoxybacillus.s_Anoxybacillus kamchatkensis.x_Anoxybacillus kamchatkensis G10	0			-
x_cellular organisms.k_Bacteria.x_Terrabacteria group.p_Actinobacteria.c_Actinomycetia.o_Micrococcales.f_Microbacteriaceae.g_Frigoribacterium.x_unclassified Frigoribacterium.s_Frigoribacterium sp_NBH87	0.504081			-
x_cellular organisms.k_Bacteria.p_Proteobacteria.c_Alphaproteobacteria.o_Hyphomicrobiales.f_Stappiaceae.g_Pannonibacter	0.913043			-
x_cellular organisms.k_Bacteria.x_Terrabacteria group.x_Cyanobacteria Melainabacteria group.p_Cyanobacteria.o_Nostocales.f_Hapalosiphonaceae.g_Fischerella.x_unclassified Fischerella.s_Fischerella sp_NIES 3754	0.607347			-
k_Viruses.x_Riboviria.k_Orthornavirae.p_Kitrinoviricota.c_Alsuviricetes.o_Martellivirales.f_Endornaviridae.g_Alphaendornavirus.s_Rhizoctonia solani alphaendornavirus 2.x_Rhizoctonia solani endornavirus 2	0			-
k_Viruses.x_Duplodnaviria.k_Heunggongvirae.p_Uroviricota.c_Caudoviricetes.o_Caudovirales.f_Siphoviridae.x_unclassified Siphoviridae.s_Gordonia phage GTE8	0			-
k_Viruses.x_Duplodnaviria.k_Heunggongvirae.p_Uroviricota.c_Caudoviricetes.o_Caudovirales.f_Myoviridae.x_Tevenvirinae.x_unclassified Tevenvirinae.s_Serratia phage PS2	0			-
x_cellular organisms.k_Bacteria.x_Terrabacteria group.p_Firmicutes.c_Clostridia.o_Eubacteriales.f_Lachnospiraceae.g_Anaerotignum.s_Anaerotignum neopropionicum	1.15475			-
x_cellular organisms.k_Bacteria.p_Proteobacteria.c_Gammaproteobacteria.o_Pseudomonadales.f_Moraxellaceae.g_Acinetobacter.x_unclassified Acinetobacter.s_Acinetobacter sp_WCHAc010052	0.00222477			-
x_cellular organisms.k_Bacteria.x_Terrabacteria group.p_Firmicutes.c_Clostridia.o_Eubacteriales.f_Clostridiaceae.g_Candidatus Arthromitus	1.15826			-
x_cellular organisms.k_Bacteria.p_Proteobacteria.c_Gammaproteobacteria.o_Enterobacterales.f_Yersiniaceae.g_Yersinia.x_Yersinia pseudotuberculosis complex.s_Yersinia pestis	0.796264			-
x_cellular organisms.k_Bacteria.x_Terrabacteria group.p_Firmicutes.c_Bacilli.o_Lactobacillales.f_Enterococcaceae.g_Enterococcus.s_Enterococcus faecalis.x_Enterococcus faecalis R712	0			-
x_cellular organisms.k_Bacteria.p_Calditrichaeota.c_Calditrichae.o_Calditrichales.f_Calditrichaceae.g_Caldithrix	0.899051			-
x_cellular organisms.k_Bacteria.x_Terrabacteria group.x_Cyanobacteria Melainabacteria group.p_Cyanobacteria.o_Synechococcales.f_Synechococcaceae.g_Thermosynechococcus.s_Thermosynechococcus elongatus	0			-
x_cellular organisms.k_Bacteria.p_Spirochaetes.x_unclassified Spirochaetes.s_Spirochaetes bacterium	1.24782			-
x_cellular organisms.k_Bacteria.p_Proteobacteria.c_Alphaproteobacteria.o_Rhodobacterales.f_Rhodobacteraceae.g_Profundibacter.s_Profundibacter amoris	0	Low	1.56872	0.00394775
k_Viruses.x_Duplodnaviria.k_Heunggongvirae.p_Uroviricota.c_Caudoviricetes.o_Caudovirales.f_Ackermannviridae.x_Aglimvirinae.g_Agtrevirus.s_Salmonella virus SKML39.x_Salmonella phage SKML 39	0			-
k_Viruses.x_Riboviria.k_Orthornavirae.p_Kitrinoviricota.c_Alsuviricetes.o_Martellivirales.f_Closteroviridae.g_Ampelovirus.s_Pistachio ampelovirus A	0			-
x_cellular organisms.k_Bacteria.x_Terrabacteria group.p_Firmicutes.c_Bacilli.o_Lactobacillales.f_Streptococcaceae.g_Streptococcus.s_Streptococcus agalactiae.x_Streptococcus agalactiae serogroup Ia.x_Streptococcus agalactiae A909	0			-
k_Viruses.x_Riboviria.k_Orthornavirae.p_Negarnaviricota.x_Polyploviricotina.c_Ellioviricetes.o_Bunyavirales.f_Arenaviridae.x_unclassified Arenaviridae.s_Wenling frogfish arenavirus 2	0			-
x_cellular organisms.k_Bacteria.p_Proteobacteria.c_Gammaproteobacteria.o_Enterobacterales.f_Erwiniaceae.g_Mixta.s_Mixta theicola	0.39883			-
x_cellular organisms.k_Bacteria.x_Terrabacteria group.p_Actinobacteria.c_Actinomycetia.o_Propionibacteriales.f_Nocardioidaceae.g_Nocardioides.x_unclassified Nocardioides.s_Nocardioides sp_zg 536	0.248883			-
x_cellular organisms.k_Bacteria.x_Terrabacteria group.x_Cyanobacteria Melainabacteria group.p_Cyanobacteria.o_Nostocales.f_Scytonemataceae.g_Brasilonema.s_Brasilonema sennae	1.11188			-
x_cellular organisms.k_Bacteria.p_Proteobacteria.c_Gammaproteobacteria.o_Xanthomonadales.f_Xanthomonadaceae.g_Pseudoxanthomonas.s_Pseudoxanthomonas mexicana	0.0752086			-
x_cellular organisms.k_Bacteria.p_Proteobacteria.c_Alphaproteobacteria.o_Sphingomonadales.f_Sphingomonadaceae.g_Sphingobium.x_unclassified Sphingobium.s_Sphingobium sp_KCTC 72723	0	Low	1.93133	0.0249747
k_Viruses.x_Riboviria.k_Orthornavirae.p_Pisuviricota.c_Pisoniviricetes.o_Nidovirales.x_Cornidovirineae.f_Coronaviridae.x_Orthocoronavirinae.g_Alphacoronavirus.x_Minacovirus.s_Mink coronavirus 1	0			-
x_cellular organisms.k_Bacteria.p_Proteobacteria.c_Alphaproteobacteria.o_Rhodobacterales.f_Rhodobacteraceae.g_Parasedimentitalea.s_Parasedimentitalea marina	0			-
k_Viruses.x_Satellites.x_RNA satellites.s_Botrytis cinerea hypovirus 1 satellite like RNA	0			-
k_Viruses.x_Varidnaviria.k_Bamfordvirae.p_Nucleocytoviricota.c_Megaviricetes.o_Imitervirales.f_Mimiviridae.g_Mimivirus.s_Acanthamoeba polyphaga mimivirus	0			-
x_cellular organisms.k_Bacteria.x_Terrabacteria group.p_Firmicutes.c_Clostridia.o_Thermoanaerobacterales.f_Thermoanaerobacteraceae.g_Thermacetogenium.s_Thermacetogenium phaeum	0.422528			-
k_Viruses.x_Duplodnaviria.k_Heunggongvirae.p_Uroviricota.c_Caudoviricetes.o_Caudovirales.f_Siphoviridae.g_Juiceboxvirus	0			-
k_Viruses.x_Duplodnaviria.k_Heunggongvirae.p_Uroviricota.c_Caudoviricetes.o_Caudovirales.f_Siphoviridae.x_unclassified Siphoviridae.s_Salmonella phage Akira	0			-
x_cellular organisms.k_Bacteria.x_Terrabacteria group.p_Firmicutes.c_Bacilli.o_Bacillales.f_Bacillaceae.g_Bacillus.x_unclassified Bacillus_in_Bacteria .s_Bacillus sp_MD 5	0			-
x_cellular organisms.k_Bacteria.x_Terrabacteria group.p_Firmicutes.c_Erysipelotrichia.o_Erysipelotrichales.f_Coprobacillaceae.g_Coprobacillus.x_unclassified Coprobacillus.s_Coprobacillus sp_AF33 1AC	0			-
x_cellular organisms.k_Bacteria.p_Proteobacteria.c_Gammaproteobacteria.o_Thiotrichales.f_Francisellaceae.g_Allofrancisella.s_Allofrancisella inopinata	0.383459			-
x_cellular organisms.k_Bacteria.x_PVC group.p_Planctomycetes.c_Planctomycetia.o_Isosphaerales.f_Isosphaeraceae.g_Paludisphaera.s_Paludisphaera borealis	0.430287			-
k_Viruses.x_Monodnaviria.k_Shotokuvirae.p_Cossaviricota.c_Quintoviricetes.o_Piccovirales.f_Parvoviridae.x_unclassified Parvoviridae.s_Sea otter parvovirus 1	0			-
x_cellular organisms.k_Bacteria.p_Proteobacteria.c_Gammaproteobacteria.o_Enterobacterales.f_Enterobacteriaceae.g_Escherichia.s_Escherichia coli.x_Escherichia coli O44 H18	0			-
x_cellular organisms.k_Bacteria.x_Terrabacteria group.p_Firmicutes.c_Clostridia.o_Eubacteriales.f_Clostridiaceae.g_Clostridium.s_Clostridium botulinum.x_Clostridium botulinum A.x_Clostridium botulinum A str_ATCC 19397	0			-
x_cellular organisms.k_Bacteria.p_Proteobacteria.c_Gammaproteobacteria.o_Vibrionales.f_Vibrionaceae.g_Vibrio.s_Vibrio spartinae	0.669703			-
x_cellular organisms.k_Bacteria.p_Proteobacteria.c_Gammaproteobacteria.o_Vibrionales.f_Vibrionaceae.g_Enterovibrio	0.29924			-
x_cellular organisms.k_Bacteria.p_Fusobacteria.c_Fusobacteriia.o_Fusobacteriales.f_Fusobacteriaceae.g_Fusobacterium	2.44634			-
k_Viruses.x_Duplodnaviria.k_Heunggongvirae.p_Uroviricota.c_Caudoviricetes.o_Caudovirales.f_Autographiviridae.g_Oinezvirus	0			-
x_cellular organisms.k_Bacteria.x_Terrabacteria group.p_Firmicutes.c_Bacilli.o_Bacillales.f_Paenibacillaceae.g_Paenibacillus.x_unclassified Paenibacillus.s_Paenibacillus sp_URB8 2	0.379068			-
k_Viruses.x_Riboviria.k_Orthornavirae.p_Negarnaviricota.x_Haploviricotina.c_Monjiviricetes.o_Mononegavirales.f_Bornaviridae.g_Cultervirus	0			-
x_cellular organisms.k_Bacteria.p_Proteobacteria.c_Alphaproteobacteria.o_Rhodobacterales.f_Rhodobacteraceae.g_Pseudorhodobacter.x_unclassified Pseudorhodobacter	0			-
x_cellular organisms.k_Bacteria.p_Proteobacteria.c_Gammaproteobacteria.o_Aeromonadales.f_Aeromonadaceae.g_Aeromonas.s_Aeromonas rivipollensis	0.569663			-
x_cellular organisms.k_Bacteria.x_FCB group.x_Bacteroidetes Chlorobi group.p_Bacteroidetes.c_Flavobacteriia.o_Flavobacteriales.f_Flavobacteriaceae.g_Dokdonia.s_Dokdonia donghaensis.x_Dokdonia donghaensis DSW 1	0.0397618			-
k_Viruses.x_Monodnaviria.k_Shotokuvirae.p_Cossaviricota.c_Papovaviricetes.o_Zurhausenvirales.f_Papillomaviridae.x_Firstpapillomavirinae.g_Gammapapillomavirus.s_Gammapapillomavirus 11.x_Human papillomavirus 154	0			-
x_cellular organisms.k_Bacteria.x_Terrabacteria group.p_Actinobacteria.c_Actinomycetia.o_Propionibacteriales.f_Nocardioidaceae.g_Nocardioides.s_Nocardioides ungokensis	0.138201			-
x_cellular organisms.k_Bacteria.p_Proteobacteria.x_delta epsilon subdivisions.c_Epsilonproteobacteria.o_Campylobacterales.f_Thiovulaceae.g_Sulfurimonas.s_Sulfurimonas denitrificans	0.392349			-
x_cellular organisms.k_Bacteria.p_Proteobacteria.c_Alphaproteobacteria.o_Hyphomicrobiales.f_Rhizobiaceae.x_Rhizobium Agrobacterium group.g_Agrobacterium.x_unclassified Agrobacterium.s_Agrobacterium sp_T29	0			-
k_Viruses.x_Riboviria.k_Orthornavirae.p_Negarnaviricota.x_Polyploviricotina.c_Ellioviricetes.o_Bunyavirales.f_Nairoviridae.g_Orthonairovirus	1.31004			-
x_cellular organisms.k_Bacteria.p_Proteobacteria.c_Alphaproteobacteria.o_Rhodospirillales.f_Acetobacteraceae.g_Commensalibacter.x_unclassified Commensalibacter.s_Commensalibacter sp_ESL0284	0			-
x_cellular organisms.k_Bacteria.p_Proteobacteria.c_Gammaproteobacteria.o_Alteromonadales.f_Shewanellaceae.g_Shewanella.x_unclassified Shewanella.s_Shewanella sp_FDAARGOS 354	0			-
x_cellular organisms.k_Bacteria.x_Terrabacteria group.p_Firmicutes.c_Bacilli.o_Bacillales.f_Bacillaceae.g_Alkalihalobacillus.s_Alkalihalobacillus lehensis.x_Bacillus lehensis G1	0.370017			-
x_cellular organisms.k_Bacteria.x_Terrabacteria group.p_Tenericutes.c_Mollicutes.o_Entomoplasmatales.f_Spiroplasmataceae.g_Spiroplasma.s_Spiroplasma citri	1.4657			-
k_Viruses.x_unclassified archaeal viruses	0			-
x_cellular organisms.k_Bacteria.x_Terrabacteria group.p_Firmicutes.c_Bacilli.o_Lactobacillales.f_Streptococcaceae.g_Streptococcus.s_Streptococcus suis.x_Streptococcus suis ST1	0			-
k_Viruses.x_Duplodnaviria.k_Heunggongvirae.p_Uroviricota.c_Caudoviricetes.o_Caudovirales.f_Myoviridae.x_Ounavirinae.g_Felixounavirus	0			-
x_cellular organisms.k_Bacteria.p_Elusimicrobia.c_Endomicrobia.o_Endomicrobiales.f_Endomicrobiaceae.g_Endomicrobium	1.15025			-
x_cellular organisms.k_Bacteria.p_Proteobacteria.c_Gammaproteobacteria.o_Pseudomonadales.f_Pseudomonadaceae.g_Pseudomonas.x_unclassified Pseudomonas.s_Pseudomonas sp_UW4	0			-
x_cellular organisms.k_Bacteria.p_Proteobacteria.c_Gammaproteobacteria.o_Enterobacterales.f_Enterobacteriaceae.g_Citrobacter.x_Citrobacter freundii complex.s_Citrobacter freundii.x_Citrobacter freundii ATCC 8090_ MTCC 1658_ NBRC 12681	0			-
x_cellular organisms.k_Bacteria.p_Proteobacteria.c_Alphaproteobacteria.o_Hyphomicrobiales.f_Methylobacteriaceae.g_Methylobacterium.x_unclassified Methylobacterium	1.15113			-
x_cellular organisms.k_Bacteria.x_Terrabacteria group.p_Firmicutes.c_Clostridia.o_Eubacteriales.f_Oscillospiraceae.g_Acetivibrio.s_Acetivibrio clariflavus.x_Hungateiclostridium clariflavum DSM 19732	0.816279			-
x_cellular organisms.k_Bacteria.x_Terrabacteria group.p_Firmicutes.c_Bacilli.o_Lactobacillales.f_Lactobacillaceae.g_Lactobacillus.s_Lactobacillus amylovorus	0.324686			-
x_cellular organisms.k_Bacteria.p_Proteobacteria.c_Gammaproteobacteria.o_Enterobacterales.f_Yersiniaceae.g_Yersinia.x_Yersinia pseudotuberculosis complex.s_Yersinia pestis.x_Yersinia pestis Pestoides G	0			-
x_cellular organisms.k_Bacteria.x_Terrabacteria group.p_Deinococcus Thermus.c_Deinococci.o_Thermales.f_Thermaceae.g_Marinithermus.s_Marinithermus hydrothermalis	0.3012	Low	1.59515	0.00394775
x_cellular organisms.k_Bacteria.x_Terrabacteria group.p_Actinobacteria.c_Actinomycetia.o_Jatrophihabitantales.f_Jatrophihabitantaceae.g_Jatrophihabitans	0.0785207			-
x_cellular organisms.k_Bacteria.p_Proteobacteria.c_Alphaproteobacteria.o_Hyphomicrobiales.f_Brucellaceae.g_Pseudochrobactrum	0.0927353			-
x_cellular organisms.k_Bacteria.p_Proteobacteria.c_Gammaproteobacteria.o_Pseudomonadales.f_Pseudomonadaceae.g_Pseudomonas.x_unclassified Pseudomonas.s_Pseudomonas sp_LG1D9	0			-
k_Viruses.x_Duplodnaviria.k_Heunggongvirae.p_Uroviricota.c_Caudoviricetes.o_Caudovirales.f_Demerecviridae.x_Markadamsvirinae.g_Epseptimavirus.s_Salmonella virus SH9.x_Salmonella phage SH9	0			-
x_cellular organisms.k_Bacteria.x_Terrabacteria group.p_Actinobacteria.c_Actinomycetia.o_Micrococcales.f_Microbacteriaceae.g_Clavibacter.s_Clavibacter michiganensis.x_Clavibacter michiganensis subsp_sepedonicus	0.233462			-
x_cellular organisms.k_Bacteria.p_Fusobacteria.c_Fusobacteriia.o_Fusobacteriales.f_Leptotrichiaceae.g_Streptobacillus	0.877042			-
x_cellular organisms.k_Bacteria.p_Proteobacteria.c_Gammaproteobacteria.o_Pseudomonadales.f_Pseudomonadaceae.g_Pseudomonas.s_Pseudomonas vancouverensis	0			-
k_Viruses.x_Varidnaviria.k_Bamfordvirae.p_Nucleocytoviricota.c_Megaviricetes.o_Pimascovirales.f_Ascoviridae.g_Ascovirus.s_Heliothis virescens ascovirus 3a	0			-
x_cellular organisms.k_Bacteria.p_Proteobacteria.c_Betaproteobacteria.o_Burkholderiales.f_Alcaligenaceae.g_Pigmentiphaga.x_unclassified Pigmentiphaga.s_Pigmentiphaga sp_H8	0.489224			-
x_cellular organisms.k_Bacteria.p_Proteobacteria.c_Alphaproteobacteria.o_Hyphomicrobiales.f_Rhodovibrionaceae.g_Tistlia.s_Tistlia consotensis	0.568229			-
k_Viruses.x_Duplodnaviria.k_Heunggongvirae.p_Uroviricota.c_Caudoviricetes.o_Caudovirales.f_Siphoviridae.g_Tankvirus.s_Arthrobacter virus Tank	1.00529			-
x_cellular organisms.k_Bacteria.p_Proteobacteria.c_Alphaproteobacteria.o_Rhodospirillales.f_Acetobacteraceae.g_Roseococcus	0.220186	Low	1.7733	0.0104056
k_Viruses.x_Riboviria.k_Orthornavirae.p_Negarnaviricota.x_Polyploviricotina.c_Ellioviricetes.o_Bunyavirales.f_Tospoviridae.g_Orthotospovirus.s_Tomato spotted wilt orthotospovirus	0			-
x_cellular organisms.k_Bacteria.p_Proteobacteria.c_Betaproteobacteria.o_Nitrosomonadales.f_Sulfuricellaceae.g_Sulfuricella	0			-
x_cellular organisms.k_Bacteria.x_FCB group.x_Bacteroidetes Chlorobi group.p_Bacteroidetes.c_Flavobacteriia.o_Flavobacteriales.f_Flavobacteriaceae.g_Flavobacterium.x_unclassified Flavobacterium.s_Flavobacterium sp_M31R6	0.814735			-
x_cellular organisms.k_Bacteria.p_Proteobacteria.c_Alphaproteobacteria.o_Rhodobacterales.f_Rhodobacteraceae.g_Roseovarius.x_unclassified Roseovarius.s_Roseovarius sp_THAF27	0			-
x_cellular organisms.k_Bacteria.p_Proteobacteria.c_Alphaproteobacteria.o_Hyphomicrobiales.f_Bradyrhizobiaceae.g_Tardiphaga	0.536525	Low	1.33206	0.0104056
k_Viruses.x_Riboviria.k_Orthornavirae.p_Pisuviricota.c_Pisoniviricetes.o_Picornavirales.f_Picornaviridae.g_Hepatovirus	0			-
k_Viruses.x_Duplodnaviria.k_Heunggongvirae.p_Uroviricota.c_Caudoviricetes.o_Caudovirales.f_Demerecviridae.x_Ermolyevavirinae.g_Cetovirus	0			-
x_cellular organisms.k_Bacteria.x_Terrabacteria group.p_Firmicutes.c_Bacilli.o_Bacillales.f_Listeriaceae.g_Listeria.s_Listeria innocua	0.271948			-
k_Viruses.x_Riboviria.k_Orthornavirae.p_Negarnaviricota.x_Haploviricotina.c_Monjiviricetes.o_Mononegavirales.f_Paramyxoviridae.x_Avulavirinae.g_Paraavulavirus	0			-
k_Viruses.x_Duplodnaviria.k_Heunggongvirae.p_Uroviricota.c_Caudoviricetes.o_Caudovirales.f_Myoviridae.g_Wifcevirus	0			-
x_cellular organisms.k_Bacteria.x_Terrabacteria group.p_Actinobacteria.c_Coriobacteriia.o_Eggerthellales.f_Eggerthellaceae.g_Denitrobacterium	0.571462			-
x_cellular organisms.k_Bacteria.x_Terrabacteria group.x_Cyanobacteria Melainabacteria group.p_Cyanobacteria.o_Gloeoemargaritales.f_Gloeomargaritaceae.g_Gloeomargarita.s_Gloeomargarita lithophora	0.447229			-
x_cellular organisms.k_Bacteria.x_Terrabacteria group.p_Actinobacteria.c_Actinomycetia.o_Micrococcales.f_Microbacteriaceae.g_Microbacterium.x_unclassified Microbacterium.s_Microbacterium sp_Y 01	0.266699			-
x_cellular organisms.k_Bacteria.x_FCB group.x_Bacteroidetes Chlorobi group.p_Bacteroidetes.c_Flavobacteriia.o_Flavobacteriales.f_Flavobacteriaceae.g_Salegentibacter.x_unclassified Salegentibacter	0.376748			-
k_Viruses.x_Monodnaviria.k_Shotokuvirae.p_Cossaviricota.c_Quintoviricetes.o_Piccovirales.f_Parvoviridae.x_Parvovirinae.g_Protoparvovirus.s_Primate protoparvovirus 3	0			-
x_cellular organisms.k_Bacteria.p_Proteobacteria.x_delta epsilon subdivisions.c_Epsilonproteobacteria.o_Campylobacterales.f_Thiovulaceae.g_Sulfurimonas.s_Sulfurimonas gotlandica	0.520168			-
k_Viruses.x_Duplodnaviria.k_Heunggongvirae.p_Uroviricota.c_Caudoviricetes.o_Caudovirales.f_Herelleviridae.x_Bastillevirinae.g_Wphvirus.x_unclassified Wphvirus.s_Bacillus phage Belinda	0			-
x_cellular organisms.k_Bacteria.x_Terrabacteria group.p_Firmicutes.c_Clostridia.o_Eubacteriales.f_Peptococcaceae.g_Desulfitobacterium	1.18952			-
x_cellular organisms.k_Bacteria.x_FCB group.x_Bacteroidetes Chlorobi group.p_Bacteroidetes.c_Sphingobacteriia.o_Sphingobacteriales.f_Sphingobacteriaceae.g_Sphingobacterium.s_Sphingobacterium multivorum	1.14953			-
k_Viruses.x_Riboviria.k_Orthornavirae.p_Negarnaviricota.x_Haploviricotina.c_Monjiviricetes.o_Mononegavirales.f_Rhabdoviridae.x_Alpharhabdovirinae.g_Sripuvirus.s_Chaco sripuvirus	0			-
k_Viruses.x_Duplodnaviria.k_Heunggongvirae.p_Uroviricota.c_Caudoviricetes.o_Caudovirales.f_Myoviridae.g_Kanaloavirus.x_unclassified Kanaloavirus.s_Synechococcus virus S PRM1	0			-
x_cellular organisms.k_Bacteria.p_Proteobacteria.c_Gammaproteobacteria.o_Oceanospirillales.f_Oceanospirillaceae.g_Marinobacterium.x_unclassified Marinobacterium.s_Marinobacterium sp_LSUCC0821	0			-
k_Viruses.x_Duplodnaviria.k_Heunggongvirae.p_Uroviricota.c_Caudoviricetes.o_Caudovirales.f_Siphoviridae	1.8544			-
x_cellular organisms.k_Bacteria.p_Proteobacteria.c_Gammaproteobacteria.o_Alteromonadales.f_Alteromonadaceae.g_Alteromonas.s_Alteromonas pelagimontana	0.00134752			-
k_Viruses.x_Duplodnaviria.k_Heunggongvirae.p_Uroviricota.c_Caudoviricetes.o_Caudovirales.f_Myoviridae.g_Ionavirus.s_Delftia virus PhiW14	0			-
x_cellular organisms.k_Bacteria.x_Terrabacteria group.p_Actinobacteria.c_Actinomycetia.o_Micrococcales.f_Sanguibacteraceae.g_Sanguibacter.s_Sanguibacter keddieii.x_Sanguibacter keddieii DSM 10542	0.231929	Low	1.0045	0.0104056
x_cellular organisms.k_Bacteria.p_Proteobacteria.c_Alphaproteobacteria.o_Rickettsiales.f_Anaplasmataceae.x_Wolbachieae	1.45796			-
x_cellular organisms.k_Bacteria.p_Proteobacteria.c_Gammaproteobacteria.o_Alteromonadales.f_Alteromonadaceae.g_Marinobacter.s_Marinobacter salsuginis	0			-
k_Viruses.x_Duplodnaviria.k_Heunggongvirae.p_Uroviricota.c_Caudoviricetes.o_Caudovirales.f_Siphoviridae.g_Fromanvirus.x_unclassified Fromanvirus.s_Mycobacterium phage Steamy	0			-
x_cellular organisms.k_Bacteria.x_Terrabacteria group.p_Actinobacteria.c_Actinomycetia.o_Candidatus Nanopelagicales.f_Candidatus Nanopelagicaceae.g_Candidatus Planktophila.s_Candidatus Planktophila vernalis	0			-
x_cellular organisms.k_Bacteria.p_Proteobacteria.c_Alphaproteobacteria.o_Sphingomonadales.f_Sphingomonadaceae.g_Sphingobium.s_Sphingobium japonicum.x_Sphingobium japonicum UT26S	0.162494	Low	1.55773	0.0104056
k_Viruses.x_Riboviria.k_Orthornavirae.p_Negarnaviricota.x_Polyploviricotina.c_Ellioviricetes.o_Bunyavirales.f_Phenuiviridae.g_Lentinuvirus.s_Lentinula lentinuvirus	0			-
k_Viruses.x_Riboviria.k_Orthornavirae.p_Negarnaviricota.x_Polyploviricotina.c_Ellioviricetes.o_Bunyavirales.f_Tospoviridae.g_Orthotospovirus.s_Tomato zonate spot orthotospovirus	0.709698			-
k_Viruses.x_Riboviria.k_Orthornavirae.p_Kitrinoviricota.c_Alsuviricetes.o_Tymovirales.f_Betaflexiviridae.x_Quinvirinae.g_Foveavirus.s_Grapevine rupestris stem pitting associated virus	0			-
k_Viruses.x_Duplodnaviria.k_Heunggongvirae.p_Uroviricota.c_Caudoviricetes.o_Caudovirales.f_Siphoviridae.g_Vividuovirus	0			-
x_cellular organisms.k_Bacteria.p_Proteobacteria.c_Gammaproteobacteria.o_Enterobacterales.f_Enterobacteriaceae.g_Salmonella.s_Salmonella enterica.x_Salmonella enterica subsp_enterica.x_Salmonella enterica subsp_enterica serovar Bergen	0			-
x_cellular organisms.k_Bacteria.x_Terrabacteria group.x_Cyanobacteria Melainabacteria group.p_Cyanobacteria.x_Oscillatoriophycideae.o_Oscillatoriales.x_Oscillatoriales incertae sedis	0.86144			-
x_cellular organisms.k_Bacteria.p_Proteobacteria.c_Gammaproteobacteria.o_Enterobacterales.f_Yersiniaceae.g_Yersinia.x_Yersinia pseudotuberculosis complex.s_Yersinia pseudotuberculosis.x_Yersinia pseudotuberculosis_type O 1b	0			-
x_cellular organisms.k_Bacteria.x_Terrabacteria group.p_Firmicutes.c_Bacilli.o_Bacillales.f_Paenibacillaceae.g_Brevibacillus.x_unclassified Brevibacillus.s_Brevibacillus sp_7WMA2	0			-
x_cellular organisms.k_Bacteria.p_Proteobacteria.c_Alphaproteobacteria.o_Hyphomicrobiales.f_Bradyrhizobiaceae.g_Bradyrhizobium.s_Bradyrhizobium japonicum.x_Bradyrhizobium japonicum SEMIA 5079	0.572859			-
k_Viruses.x_Riboviria.k_Orthornavirae.p_Pisuviricota.c_Stelpaviricetes.o_Stellavirales.f_Astroviridae.g_Mamastrovirus.s_Mamastrovirus 15.x_Bat astrovirus Tm Guangxi LD77 2007	0.460853			-
x_cellular organisms.k_Bacteria.p_Proteobacteria.x_delta epsilon subdivisions.c_Epsilonproteobacteria.o_Nautiliales.f_Nautiliaceae.g_Nautilia.s_Nautilia profundicola	0.7451			-
k_Viruses.x_Varidnaviria.k_Bamfordvirae.p_Nucleocytoviricota.c_Megaviricetes.o_Pimascovirales.f_Iridoviridae.x_Betairidovirinae.g_Chloriridovirus.s_Invertebrate iridescent virus 3	0			-
x_cellular organisms.k_Bacteria.x_Terrabacteria group.p_Firmicutes.c_Bacilli.o_Bacillales.f_Alicyclobacillaceae.g_Alicyclobacillus.x_unclassified Alicyclobacillus.s_Alicyclobacillus sp_TC	0.141854			-
x_cellular organisms.k_Bacteria.x_Terrabacteria group.p_Actinobacteria.c_Actinomycetia.o_Streptosporangiales.f_Treboniaceae.g_Trebonia	0.506461			-
x_cellular organisms.k_Bacteria.p_Proteobacteria.c_Alphaproteobacteria.o_Hyphomicrobiales.f_Brucellaceae.x_Brucella Ochrobactrum group.g_Brucella.s_Brucella ceti	0			-
x_cellular organisms.k_Bacteria.x_FCB group.x_Bacteroidetes Chlorobi group.p_Bacteroidetes.c_Bacteroidia.o_Bacteroidales.f_Bacteroidaceae.g_Bacteroides.x_unclassified Bacteroides.s_Bacteroides sp_AM18 9	0.487251			-
x_cellular organisms.k_Bacteria.p_Proteobacteria.c_Alphaproteobacteria.o_Rhodobacterales.f_Rhodobacteraceae.g_Aestuarium	0			-
x_cellular organisms.k_Bacteria.x_Terrabacteria group.p_Actinobacteria.c_Actinomycetia.o_Corynebacteriales.f_Corynebacteriaceae.g_Corynebacterium.x_unclassified Corynebacterium.s_Corynebacterium sp_zg 320	0			-
k_Viruses.x_Duplodnaviria.k_Heunggongvirae.p_Uroviricota.c_Caudoviricetes.o_Caudovirales.f_Myoviridae.x_Tevenvirinae.g_Krischvirus.s_Escherichia virus GEC3S.x_Enterobacteria phage GEC 3S	0			-
x_cellular organisms.k_Bacteria.p_Proteobacteria.c_Alphaproteobacteria.o_Hyphomicrobiales.f_Stappiaceae.g_Pannonibacter.s_Pannonibacter phragmitetus.x_Pannonibacter phragmitetus BB	0			-
x_cellular organisms.k_Bacteria.p_Aquificae.c_Aquificae.o_Desulfurobacteriales.f_Desulfurobacteriaceae.g_Desulfurobacterium.s_Desulfurobacterium thermolithotrophum.x_Desulfurobacterium thermolithotrophum DSM 11699	0.391357			-
x_cellular organisms.k_Bacteria.x_Terrabacteria group.p_Firmicutes.c_Clostridia.o_Eubacteriales.f_Lachnospiraceae.g_Mediterraneibacter.s_ Ruminococcus_lactaris.x_ Ruminococcus_lactaris CC59 002D	0.604693			-
x_cellular organisms.k_Bacteria.x_Terrabacteria group.p_Actinobacteria.c_Actinomycetia.o_Micrococcales.f_Micrococcaceae.g_Kocuria.x_unclassified Kocuria.s_Kocuria sp_KD4	0	Low	2.0795	0.0161224
x_cellular organisms.k_Bacteria.x_PVC group.p_Chlamydiae	5.38148			-
k_Viruses.x_Duplodnaviria.k_Heunggongvirae.p_Uroviricota.c_Caudoviricetes.o_Caudovirales.f_Demerecviridae.x_Markadamsvirinae.g_Epseptimavirus.x_unclassified Epseptimavirus.s_Salmonella phage 1 19	0			-
x_cellular organisms.k_Bacteria.x_Terrabacteria group.p_Tenericutes.c_Mollicutes.o_Mycoplasmatales.f_Mycoplasmataceae.g_Mycoplasmopsis.s_Mycoplasma pullorum	0.695066			-
k_Viruses.x_Riboviria.k_Pararnavirae.p_Artverviricota.c_Revtraviricetes.o_Ortervirales.f_Caulimoviridae	0			-
x_cellular organisms.k_Bacteria.p_Proteobacteria.c_Betaproteobacteria.o_Burkholderiales.f_Burkholderiaceae.g_Burkholderia.x_Burkholderia cepacia complex.s_Burkholderia territorii	0.561995			-
x_cellular organisms.k_Bacteria.p_Proteobacteria.c_Gammaproteobacteria.o_Pseudomonadales.f_Moraxellaceae.g_Acinetobacter.s_Acinetobacter baylyi	0.308708			-
x_cellular organisms.k_Bacteria.x_Terrabacteria group.p_Firmicutes.c_Clostridia.o_Eubacteriales.f_Oscillospiraceae.g_Mageeibacillus.s_Mageeibacillus indolicus.x_Mageeibacillus indolicus UPII9 5	0.820425			-
k_Viruses.x_Monodnaviria.k_Shotokuvirae.p_Cossaviricota.c_Papovaviricetes.o_Zurhausenvirales.f_Papillomaviridae.x_Firstpapillomavirinae.g_Dyoomikronpapillomavirus.s_Dyoomikronpapillomavirus 1	0			-
x_cellular organisms.k_Bacteria.p_Proteobacteria.c_Betaproteobacteria.o_Burkholderiales.f_Comamonadaceae.g_Candidatus Symbiobacter	0			-
x_cellular organisms.k_Bacteria.p_Proteobacteria.c_Gammaproteobacteria.o_Enterobacterales.f_Enterobacteriaceae.g_Escherichia.s_Escherichia coli.x_Escherichia coli W	0			-
x_cellular organisms.k_Bacteria.p_Proteobacteria.c_Alphaproteobacteria.o_Rhodospirillales.f_Acetobacteraceae.g_Gluconobacter	0.721329			-
x_cellular organisms.k_Bacteria.p_Proteobacteria.c_Alphaproteobacteria.o_Hyphomicrobiales.f_Phyllobacteriaceae.g_Mesorhizobium.s_Mesorhizobium ciceri.x_Mesorhizobium ciceri ca181	0			-
x_cellular organisms.k_Bacteria.x_Terrabacteria group.p_Actinobacteria.c_Actinomycetia.o_Streptomycetales.f_Streptomycetaceae.g_Streptomyces.s_Streptomyces actuosus	0.686772			-
k_Viruses.x_unclassified viruses.x_unclassified DNA viruses.x_unclassified ssDNA bacterial viruses.s_Cellulophaga phage phi48 2	0			-
k_Viruses.x_Duplodnaviria.k_Heunggongvirae.p_Uroviricota.c_Caudoviricetes.o_Caudovirales.f_Myoviridae.x_Tevenvirinae.g_Karamvirus.s_Enterobacter virus PG7	0			-
x_cellular organisms.k_Bacteria.p_Proteobacteria.c_Alphaproteobacteria.o_Hyphomicrobiales.f_Hyphomicrobiaceae.g_Aquabacter	0.290755			-
x_cellular organisms.k_Bacteria.p_Proteobacteria.c_Gammaproteobacteria.o_Pseudomonadales.f_Pseudomonadaceae.g_Pseudomonas.x_unclassified Pseudomonas.s_Pseudomonas sp_Cab53	0			-
x_cellular organisms.k_Bacteria.p_Proteobacteria.c_Gammaproteobacteria.o_Alteromonadales.f_Idiomarinaceae	0.442657			-
k_Viruses.x_Riboviria.x_unclassified Riboviria.x_unclassified RNA viruses ShiM 2016.s_Beihai picorna like virus 118	0			-
x_cellular organisms.k_Bacteria.p_Proteobacteria.c_Gammaproteobacteria.o_Enterobacterales.f_Erwiniaceae.g_Pantoea	1.76544			-
x_cellular organisms.k_Bacteria.p_Proteobacteria.c_Gammaproteobacteria.o_Alteromonadales.f_Alteromonadaceae.g_Glaciecola.s_Glaciecola nitratireducens	0.266459			-
x_cellular organisms.k_Bacteria.x_Terrabacteria group.p_Firmicutes.c_Clostridia.o_Eubacteriales.f_Oscillospiraceae.g_Ruminococcus.x_unclassified Ruminococcus.s_Ruminococcus sp_AM40 10AC	0.443425	Low	1.10471	0.0104056
k_Viruses.x_Duplodnaviria.k_Heunggongvirae.p_Uroviricota.c_Caudoviricetes.o_Caudovirales.f_Salasmaviridae.x_Tatarstanvirinae	0			-
x_cellular organisms.k_Bacteria.x_Terrabacteria group.p_Firmicutes.c_Bacilli.o_Lactobacillales.f_Enterococcaceae.g_Enterococcus.s_Enterococcus cecorum	0.922034			-
x_cellular organisms.k_Bacteria.p_Proteobacteria.c_Betaproteobacteria.o_Burkholderiales.f_Burkholderiaceae.g_Cupriavidus.s_Cupriavidus necator.x_Cupriavidus necator N 1	0	Low	2.61485	0.00648531
x_cellular organisms.k_Bacteria.p_Proteobacteria.c_Gammaproteobacteria.o_Pseudomonadales.f_Pseudomonadaceae.g_Pseudomonas.x_unclassified Pseudomonas.s_Pseudomonas sp_CMR12a	0			-
x_cellular organisms.k_Bacteria.p_Proteobacteria.c_Alphaproteobacteria.o_Rickettsiales.f_Rickettsiaceae.x_Rickettsieae.g_Rickettsia.x_spotted fever group.s_Rickettsia africae	1.29125			-
k_Viruses.x_Duplodnaviria.k_Heunggongvirae.p_Uroviricota.c_Caudoviricetes.o_Caudovirales.f_Siphoviridae.g_Andromedavirus.s_Bacillus virus Curly	0			-
x_cellular organisms.k_Bacteria.x_Terrabacteria group.p_Actinobacteria.c_Actinomycetia.o_Glycomycetales.f_Glycomycetaceae.g_Stackebrandtia.s_Stackebrandtia nassauensis	0.324056			-
x_cellular organisms.k_Bacteria.x_PVC group.p_Verrucomicrobia.c_Methylacidiphilae.o_Methylacidiphilales.f_Methylacidiphilaceae.g_Methylacidiphilum.x_unclassified Methylacidiphilum.s_Methylacidiphilum sp_IT5	0.537802			-
k_Viruses.x_Monodnaviria.k_Shotokuvirae.p_Cressdnaviricota.c_Arfiviricetes.o_Cirlivirales.f_Circoviridae.x_unclassified Circoviridae.s_Callinectes sapidus associated circular virus	0			-
x_cellular organisms.k_Bacteria.x_Terrabacteria group.p_Firmicutes.c_Bacilli.o_Lactobacillales.f_Streptococcaceae.g_Lactococcus.x_unclassified Lactococcus.s_Lactococcus sp_LG592	0	Low	2.21985	0.0247217
x_cellular organisms.k_Bacteria.p_Proteobacteria.c_Alphaproteobacteria.o_Hyphomicrobiales.f_Phyllobacteriaceae.g_Mesorhizobium.x_unclassified Mesorhizobium.s_Mesorhizobium sp_M6A T Cr TU 016 01 1 1	0			-
x_cellular organisms.k_Bacteria.x_Terrabacteria group.p_Firmicutes.c_Bacilli.o_Lactobacillales.f_Lactobacillaceae.g_Bombilactobacillus.s_Bombilactobacillus bombi	0.216453			-
x_cellular organisms.k_Bacteria.p_Proteobacteria.c_Gammaproteobacteria.o_Oceanospirillales.f_Halomonadaceae.g_Halomonas.x_unclassified Halomonas.s_Halomonas sp_HL 93	0			-
x_cellular organisms.k_Bacteria.x_Terrabacteria group.p_Firmicutes.c_Clostridia.o_Eubacteriales.f_Clostridiaceae.g_Clostridium.x_unclassified Clostridium.s_Clostridium sp_AF20 17LB	0.637491	High	0.840809	0.00648531
x_cellular organisms.k_Bacteria.p_Elusimicrobia.c_Endomicrobia.o_Endomicrobiales	1.15025			-
x_cellular organisms.k_Bacteria.x_Terrabacteria group.p_Firmicutes.c_Bacilli.o_Bacillales.f_Bacillaceae.g_Bacillus.x_Bacillus subtilis group.x_Bacillus amyloliquefaciens group.s_Bacillus velezensis.x_Bacillus velezensis UCMB5036	0			-
k_Viruses.x_Monodnaviria.k_Shotokuvirae.p_Cossaviricota.c_Mouviricetes	0			-
x_cellular organisms.k_Bacteria.x_Terrabacteria group.p_Actinobacteria.c_Actinomycetia.o_Corynebacteriales.f_Corynebacteriaceae.g_Corynebacterium.x_unclassified Corynebacterium.s_Corynebacterium sp_2019	0	Low	1.71659	0.00648531
x_cellular organisms.k_Bacteria.x_FCB group.x_Bacteroidetes Chlorobi group.p_Bacteroidetes.c_Bacteroidia.o_Bacteroidales.f_Dysgonomonadaceae.g_Dysgonomonas.x_unclassified Dysgonomonas.s_Dysgonomonas sp_HDW5A	0.798505			-
k_Viruses.x_Duplodnaviria.k_Heunggongvirae.p_Uroviricota.c_Caudoviricetes.o_Caudovirales.f_Myoviridae.g_Iodovirus.s_Iodobacter virus PLPE	0	Low	1.86356	0.0222296
x_cellular organisms.k_Bacteria.x_Bacteria incertae sedis.x_Bacteria candidate phyla.x_Patescibacteria group.x_Microgenomates group.x_Microgenomates group incertae sedis	0			-
x_cellular organisms.k_Bacteria.p_Proteobacteria.c_Alphaproteobacteria.o_Rhodobacterales.f_Rhodobacteraceae.g_Phaeobacter.s_Phaeobacter porticola	0.000975333			-
k_Viruses.x_Riboviria.k_Orthornavirae.p_Kitrinoviricota.c_Alsuviricetes.o_Martellivirales.f_Closteroviridae.g_Crinivirus	0.563349			-
x_cellular organisms.k_Bacteria.p_Proteobacteria.c_Betaproteobacteria.o_Burkholderiales.f_Burkholderiaceae.g_Burkholderia.x_pseudomallei group.s_Burkholderia pseudomallei.x_Burkholderia pseudomallei MSHR3965	0			-
x_cellular organisms.k_Bacteria.x_Terrabacteria group.p_Actinobacteria.c_Acidimicrobiia.o_Acidimicrobiales.f_Iamiaceae	0	Low	1.55083	0.037373
k_Viruses.x_Riboviria.k_Pararnavirae.p_Artverviricota.c_Revtraviricetes.o_Ortervirales.f_Retroviridae.x_Orthoretrovirinae.g_Lentivirus.s_Jembrana disease virus	0			-
x_cellular organisms.k_Bacteria.x_Terrabacteria group.p_Firmicutes.c_Bacilli.o_Lactobacillales.f_Lactobacillaceae.g_Lapidilactobacillus.s_Lapidilactobacillus dextrinicus	0.121308			-
x_cellular organisms.k_Bacteria.p_Proteobacteria.x_delta epsilon subdivisions.c_Deltaproteobacteria.o_Desulfuromonadales.f_Geobacteraceae.g_Geobacter.s_Geobacter bemidjiensis.x_Geobacter bemidjiensis Bem	0.984209	High	0.86073	0.0249747
x_cellular organisms.k_Bacteria.x_Terrabacteria group.p_Actinobacteria.c_Actinomycetia.o_Bifidobacteriales.f_Bifidobacteriaceae.x_unclassified Bifidobacteriaceae_miscellaneous .s_Bifidobacteriaceae bacterium VN003	0			-
k_Viruses.x_Riboviria.k_Orthornavirae.p_Negarnaviricota.x_Polyploviricotina.c_Ellioviricetes.o_Bunyavirales.f_Arenaviridae.g_Reptarenavirus.x_unclassified Reptarenavirus.s_Alethinophid 2 reptarenavirus.x_University of Helsinki virus	0			-
x_cellular organisms.k_Bacteria.x_Terrabacteria group.x_Cyanobacteria Melainabacteria group.p_Cyanobacteria.o_Gloeoemargaritales.f_Gloeomargaritaceae	0.447229			-
k_Viruses.x_Duplodnaviria.k_Heunggongvirae.p_Uroviricota.c_Caudoviricetes.o_Caudovirales.f_Siphoviridae.x_Dolichocephalovirinae.g_Colossusvirus	0			-
x_cellular organisms.k_Bacteria.p_Proteobacteria.c_Betaproteobacteria.o_Nitrosomonadales.f_Sterolibacteriaceae.g_Methyloversatilis.x_unclassified Methyloversatilis	0.177042	Low	1.30774	0.0163092
x_cellular organisms.k_Bacteria.x_Terrabacteria group.p_Actinobacteria.c_Actinomycetia.o_Corynebacteriales.f_Mycobacteriaceae.g_Hoyosella.s_Hoyosella subflava.x_Hoyosella subflava DQS3 9A1	0			-
x_cellular organisms.k_Bacteria.x_Terrabacteria group.p_Actinobacteria.c_Actinomycetia.o_Corynebacteriales.f_Mycobacteriaceae.g_Mycobacterium.s_Mycobacterium leprae	0.481352			-
k_Viruses.x_Riboviria.k_Orthornavirae.p_Kitrinoviricota.c_Alsuviricetes.o_Martellivirales.f_Endornaviridae	0			-
x_cellular organisms.k_Bacteria.x_FCB group.x_Bacteroidetes Chlorobi group.p_Bacteroidetes.c_Bacteroidia.o_Bacteroidales.f_Prevotellaceae.g_Alloprevotella	2.20806			-
k_Viruses.x_Riboviria.k_Orthornavirae.p_Pisuviricota.c_Pisoniviricetes.o_Picornavirales.f_Secoviridae.g_Sadwavirus.x_Satsumavirus.s_Satsuma dwarf virus	0			-
k_Viruses.x_Duplodnaviria.k_Heunggongvirae.p_Uroviricota.c_Caudoviricetes.o_Caudovirales.f_Siphoviridae.x_Arquatrovirinae.s_Streptomyces virus phiHau3	0			-
x_cellular organisms.k_Bacteria.x_Terrabacteria group.p_Firmicutes.c_Clostridia	5.21531			-
x_cellular organisms.k_Bacteria.x_FCB group.x_Bacteroidetes Chlorobi group.p_Bacteroidetes.c_Flavobacteriia.o_Flavobacteriales.f_Blattabacteriaceae.g_Blattabacterium.s_Blattabacterium clevelandi	0.658048			-
x_cellular organisms.k_Bacteria.p_Proteobacteria.c_Alphaproteobacteria.o_Hyphomicrobiales.f_Beijerinckiaceae.g_Methylocella	0.644857			-
x_cellular organisms.k_Bacteria.x_Terrabacteria group.p_Firmicutes.c_Bacilli.o_Bacillales.f_Thermoactinomycetaceae.g_Novibacillus.s_Novibacillus thermophilus	0.285109			-
k_Viruses.x_Duplodnaviria.k_Heunggongvirae.p_Uroviricota.c_Caudoviricetes.o_Caudovirales.f_Herelleviridae.x_Bastillevirinae.g_Caeruleovirus.s_Bacillus virus Bc431	0			-
x_cellular organisms.k_Bacteria.p_Proteobacteria.c_Gammaproteobacteria.o_Alteromonadales.f_Shewanellaceae.g_Shewanella.s_Shewanella piezotolerans	0.168438			-
x_cellular organisms.k_Bacteria.p_Proteobacteria.c_Gammaproteobacteria.o_Enterobacterales.f_Morganellaceae.g_Morganella.s_Morganella morganii	1.24099			-
k_Viruses.x_Monodnaviria.k_Shotokuvirae.p_Cossaviricota.c_Papovaviricetes.o_Zurhausenvirales.f_Papillomaviridae.x_Firstpapillomavirinae.g_Gammapapillomavirus	0			-
k_Viruses.x_Duplodnaviria.k_Heunggongvirae.p_Uroviricota.c_Caudoviricetes.o_Caudovirales.f_Autographiviridae.g_Wuhanvirus	0.475984			-
k_Viruses.x_Duplodnaviria.k_Heunggongvirae.p_Uroviricota.c_Caudoviricetes.o_Caudovirales.f_Myoviridae.x_unclassified Myoviridae.s_Tenacibaculum phage pT24	0			-
x_cellular organisms.k_Bacteria.x_Terrabacteria group.x_Cyanobacteria Melainabacteria group.p_Cyanobacteria.o_Synechococcales.f_Synechococcaceae.g_Synechococcus.x_unclassified Synechococcus.s_Synechococcus sp_WH 8103	0			-
x_cellular organisms.k_Bacteria.p_Proteobacteria.c_Alphaproteobacteria.o_Hyphomicrobiales.f_Parvibaculaceae.g_Kaustia	0.301613			-
k_Viruses.x_Monodnaviria.k_Shotokuvirae.p_Cossaviricota.c_Papovaviricetes.o_Zurhausenvirales.f_Papillomaviridae.x_Firstpapillomavirinae.g_Deltapapillomavirus.s_Deltapapillomavirus 4	0			-
x_cellular organisms.k_Bacteria.x_PVC group.p_Planctomycetes.c_Planctomycetia.o_Planctomycetales.f_Planctomycetaceae.g_Maioricimonas.s_Maioricimonas rarisocia	0.472788			-
x_cellular organisms.k_Bacteria.x_FCB group.x_Bacteroidetes Chlorobi group.p_Chlorobi.c_Chlorobia.o_Chlorobiales.f_Chlorobiaceae.g_Chlorobaculum.s_Chlorobaculum tepidum	0.877115			-
k_Viruses.x_Riboviria.k_Orthornavirae.p_Kitrinoviricota.c_Alsuviricetes.o_Martellivirales.f_Closteroviridae.g_Closterovirus.s_Carrot yellow leaf virus	0			-
k_Viruses.x_Monodnaviria.k_Shotokuvirae.p_Cossaviricota.c_Papovaviricetes.o_Zurhausenvirales.f_Papillomaviridae.x_Firstpapillomavirinae.g_Deltapapillomavirus.s_Deltapapillomavirus 3	0			-
x_cellular organisms.k_Bacteria.p_Proteobacteria.c_Gammaproteobacteria.o_Enterobacterales.f_Erwiniaceae.g_Pantoea.s_Pantoea ananatis.x_Pantoea ananatis AJ13355	0			-
k_Viruses.x_Riboviria.k_Orthornavirae.p_Kitrinoviricota.c_Alsuviricetes.o_Tymovirales.f_Deltaflexiviridae.g_Deltaflexivirus.s_Sclerotinia deltaflexivirus 1	0			-
x_cellular organisms.k_Bacteria.x_FCB group.x_Bacteroidetes Chlorobi group.p_Bacteroidetes.c_Flavobacteriia.o_Flavobacteriales.f_Flavobacteriaceae.g_Capnocytophaga.x_unclassified Capnocytophaga.s_Capnocytophaga sp_H2931	0			-
x_cellular organisms.k_Bacteria.x_Terrabacteria group.p_Firmicutes.c_Bacilli.o_Lactobacillales.f_Lactobacillaceae.g_Companilactobacillus.s_Companilactobacillus alimentarius	0.0609319			-
k_Viruses.x_Riboviria.k_Orthornavirae.p_Negarnaviricota.x_Haploviricotina.c_Monjiviricetes.o_Mononegavirales.f_Rhabdoviridae.x_Alpharhabdovirinae.g_Lyssavirus.s_European bat 1 lyssavirus	0			-
x_cellular organisms.k_Bacteria.x_Terrabacteria group.p_Firmicutes.c_Clostridia.o_Eubacteriales.f_Clostridiaceae.g_Hathewaya	1.1339			-
k_Viruses.x_Duplodnaviria.k_Heunggongvirae.p_Peploviricota.c_Herviviricetes.o_Herpesvirales.f_Herpesviridae.x_Alphaherpesvirinae.g_Mardivirus.s_Spheniscid alphaherpesvirus 1	0			-
x_cellular organisms.k_Bacteria.x_Terrabacteria group.p_Firmicutes.c_Bacilli.o_Lactobacillales.f_Lactobacillaceae.g_Oenococcus.x_unclassified Oenococcus.s_Oenococcus sp_UCMA 16435	0.602488			-
x_cellular organisms.k_Bacteria.p_Proteobacteria.c_Alphaproteobacteria.o_Rickettsiales.f_Anaplasmataceae.g_Anaplasma.s_Anaplasma ovis.x_Anaplasma ovis str_Haibei	0			-
x_cellular organisms.k_Bacteria.p_Proteobacteria.c_Alphaproteobacteria.o_Rhodobacterales.f_Rhodobacteraceae.g_Polymorphum	0.352935			-
k_Viruses.x_Riboviria.k_Orthornavirae.p_Pisuviricota.c_Pisoniviricetes.o_Picornavirales.f_Secoviridae.g_Torradovirus.s_Carrot torradovirus 1	0			-
x_cellular organisms.k_Bacteria.x_Terrabacteria group.p_Firmicutes.c_Bacilli.o_Bacillales.f_Bacillaceae.g_Virgibacillus.x_unclassified Virgibacillus.s_Virgibacillus sp_AGTR	0			-
x_cellular organisms.k_Bacteria.x_FCB group.x_Bacteroidetes Chlorobi group.p_Bacteroidetes.c_Flavobacteriia.o_Flavobacteriales.f_Flavobacteriaceae.g_Lacinutrix.s_Lacinutrix venerupis	0.77894			-
k_Viruses.x_Duplodnaviria.k_Heunggongvirae.p_Uroviricota.c_Caudoviricetes.o_Caudovirales.f_Myoviridae.g_Biquartavirus	0			-
x_cellular organisms.k_Bacteria.p_Proteobacteria.c_Alphaproteobacteria.o_Hyphomicrobiales.f_Rhizobiaceae.x_Rhizobium Agrobacterium group.g_Neorhizobium	0.960298			-
x_cellular organisms.k_Bacteria.p_Proteobacteria.c_Alphaproteobacteria.o_Rhodobacterales.f_Rhodobacteraceae.g_Pontivivens.x_unclassified Pontivivens	0.364466			-
x_cellular organisms.k_Bacteria.p_Proteobacteria.c_Betaproteobacteria.o_Burkholderiales.f_Comamonadaceae.g_Acidovorax	1.6804			-
x_cellular organisms.k_Bacteria.x_Terrabacteria group.p_Actinobacteria.c_Actinomycetia.o_Corynebacteriales.f_Mycobacteriaceae.g_Mycobacterium.x_Mycobacterium tuberculosis complex.s_Mycobacterium tuberculosis.x_Mycobacterium tuberculosis variant microti	0.126046			-
x_cellular organisms.k_Bacteria.x_Terrabacteria group.p_Actinobacteria.c_Actinomycetia.o_Geodermatophilales	0.977797	Low	1.18245	0.00648531
x_cellular organisms.k_Bacteria.x_Terrabacteria group.x_Cyanobacteria Melainabacteria group.p_Cyanobacteria.o_Synechococcales.f_Acaryochloridaceae.g_Acaryochloris.s_Acaryochloris marina.x_Acaryochloris marina S15	0.264534			-
k_Viruses.x_Duplodnaviria.k_Heunggongvirae.p_Uroviricota.c_Caudoviricetes.o_Caudovirales.f_Myoviridae.x_unclassified Myoviridae.s_Clostridium phage phiCT9441A	0			-
x_cellular organisms.k_Bacteria.p_Proteobacteria.c_Alphaproteobacteria.o_Hyphomicrobiales.f_Aurantimonadaceae.g_Aureimonas.x_unclassified Aureimonas.s_Aureimonas sp_LMG 31693	0			-
x_cellular organisms.k_Bacteria.p_Proteobacteria.c_Gammaproteobacteria.x_Gammaproteobacteria incertae sedis.x_sulfur oxidizing symbionts.g_Candidatus Vesicomyosocius	0.858419			-
k_Viruses.x_Duplodnaviria.k_Heunggongvirae.p_Uroviricota.c_Caudoviricetes.o_Caudovirales.f_Autographiviridae.g_Ermolevavirus.s_Escherichia virus PhiKT.x_Escherichia phage phiKT	0			-
x_cellular organisms.k_Bacteria.x_Terrabacteria group.p_Firmicutes.c_Clostridia.o_Thermoanaerobacterales.f_Thermoanaerobacteraceae.g_Caldanaerobacter.s_Caldanaerobacter subterraneus.x_Caldanaerobacter subterraneus subsp_tengcongensis.x_Caldanaerobacter subterraneus subsp_tengcongensis MB4	0.812579	Low	1.3355	0.00394775
x_cellular organisms.k_Bacteria.x_Terrabacteria group.p_Firmicutes.c_Clostridia.o_Thermoanaerobacterales.f_Thermoanaerobacterales Family IV_Incertae Sedis.g_Mahella.s_Mahella australiensis.x_Mahella australiensis 50 1 BON	0.337564			-
x_cellular organisms.k_Bacteria.p_Proteobacteria.c_Gammaproteobacteria.o_Legionellales.f_Legionellaceae.g_Legionella.x_unclassified Legionella.s_Legionella sp_MW5194	0.118919	Low	1.28613	0.0249747
x_cellular organisms.k_Bacteria.x_PVC group.p_Verrucomicrobia.c_Opitutae.o_Opitutales.f_Opitutaceae.g_Lacunisphaera.s_Lacunisphaera limnophila	0.374579			-
x_cellular organisms.k_Bacteria.p_Proteobacteria.c_Gammaproteobacteria.o_Pseudomonadales.f_Pseudomonadaceae.g_Pseudomonas.x_Pseudomonas putida group.s_Pseudomonas putida.x_Pseudomonas putida B6 2	0			-
x_cellular organisms.k_Bacteria.x_Terrabacteria group.p_Firmicutes.c_Erysipelotrichia.o_Erysipelotrichales.f_Erysipelotrichaceae.g_Erysipelothrix.s_Erysipelothrix inopinata	0.291438			-
k_Viruses.x_Riboviria.x_unclassified Riboviria.x_unclassified RNA viruses ShiM 2016.s_Beihai sesarmid crab virus 2	0			-
x_cellular organisms.k_Bacteria.x_PVC group.p_Chlamydiae.c_Chlamydiia.o_Parachlamydiales.f_Waddliaceae.g_Waddlia	0			-
x_cellular organisms.k_Bacteria.x_Terrabacteria group.p_Firmicutes.c_Bacilli.o_Lactobacillales.f_Lactobacillaceae.g_Leuconostoc.s_Leuconostoc mesenteroides.x_Leuconostoc mesenteroides KFRI MG	0			-
x_cellular organisms.k_Bacteria.p_Proteobacteria.c_Gammaproteobacteria.o_Pseudomonadales.f_Pseudomonadaceae.g_Pseudomonas.x_Pseudomonas putida group.s_Pseudomonas fulva.x_Pseudomonas fulva 12 X	0.0237067			-
x_cellular organisms.k_Bacteria.p_Proteobacteria.c_Alphaproteobacteria.o_Sphingomonadales.f_Erythrobacteraceae.x_Erythrobacter Porphyrobacter group.g_Erythrobacter.x_unclassified Erythrobacter.s_Erythrobacter sp_KY5	0			-
x_cellular organisms.k_Bacteria.p_Proteobacteria.c_Alphaproteobacteria.o_Rhodobacterales.f_Rhodobacteraceae.g_Sulfitobacter.x_unclassified Sulfitobacter.s_Sulfitobacter sp_BSw21498	0.614533	High	1.04533	0.037373
k_Viruses.f_Anelloviridae.g_Gammatorquevirus.s_Torque teno midi virus 14	0			-
k_Viruses.x_Riboviria.k_Orthornavirae.p_Pisuviricota.c_Duplopiviricetes.o_Durnavirales	1.77006			-
k_Viruses.f_Anelloviridae.g_Gammatorquevirus.s_Torque teno midi virus 12	0			-
k_Viruses.f_Anelloviridae.g_Gammatorquevirus.s_Torque teno midi virus 13	0			-
k_Viruses.f_Anelloviridae.g_Gammatorquevirus.s_Torque teno midi virus 10	0			-
k_Viruses.c_Naldaviricetes.o_Lefavirales.f_Baculoviridae.g_Alphabaculovirus.s_Lonomia obliqua nucleopolyhedrovirus.x_Lonomia obliqua multiple nucleopolyhedrovirus	0.00332014			-
x_cellular organisms.k_Bacteria.x_Terrabacteria group.p_Actinobacteria.c_Actinomycetia.o_Pseudonocardiales.f_Pseudonocardiaceae	2.11291			-
k_Viruses.x_Duplodnaviria.k_Heunggongvirae.p_Uroviricota.c_Caudoviricetes.o_Caudovirales.f_Myoviridae.g_Nereusvirus.s_Synechococcus virus ACG2014bSyn7803C61.x_Synechococcus phage ACG 2014b	0			-
x_cellular organisms.k_Bacteria.p_Proteobacteria.c_Gammaproteobacteria.o_Pseudomonadales.f_Moraxellaceae.g_Psychrobacter	1.33291			-
x_cellular organisms.k_Bacteria.p_Proteobacteria.c_Betaproteobacteria.o_Neisseriales.f_Chromobacteriaceae.g_Aquitalea	0.714918			-
k_Viruses.x_Riboviria.k_Orthornavirae.p_Pisuviricota.c_Stelpaviricetes.o_Patatavirales.f_Potyviridae.g_Potyvirus.s_Cocksfoot streak virus	0			-
x_cellular organisms.k_Bacteria.p_Aquificae.c_Aquificae	1.36851			-
x_cellular organisms.k_Bacteria.p_Proteobacteria.c_Gammaproteobacteria.o_Alteromonadales.f_Shewanellaceae.g_Shewanella.x_unclassified Shewanella.s_Shewanella sp_Scap07	0.486109			-
x_cellular organisms.k_Bacteria.p_Proteobacteria.c_Gammaproteobacteria.o_Enterobacterales.f_Enterobacteriaceae.g_Salmonella.s_Salmonella enterica.x_Salmonella enterica subsp_enterica.x_Salmonella enterica subsp_enterica serovar Oranienburg	0			-
x_cellular organisms.k_Bacteria.p_Proteobacteria.c_Alphaproteobacteria.o_Rhodobacterales.f_Rhodobacteraceae.g_Octadecabacter.x_unclassified Octadecabacter.s_Octadecabacter sp_SW4	0.0314105			-
x_cellular organisms.k_Bacteria.x_Terrabacteria group.p_Firmicutes.c_Bacilli.o_Bacillales.f_Bacillaceae.g_Bacillus.x_unclassified Bacillus_in_Bacteria .s_Bacillus sp_AM1 2019	0			-
x_cellular organisms.k_Bacteria.p_Proteobacteria.c_Gammaproteobacteria.o_Vibrionales.f_Vibrionaceae.g_Vibrio.s_Vibrio cholerae.x_Vibrio cholerae O1.x_Vibrio cholerae O1 str_Inaba G4222	0			-
x_cellular organisms.k_Bacteria.p_Proteobacteria.c_Alphaproteobacteria.o_Hyphomicrobiales.f_Phyllobacteriaceae.g_Mesorhizobium.s_Mesorhizobium australicum	0	Low	1.98699	0.00394775
x_cellular organisms.k_Bacteria.p_Proteobacteria.c_Betaproteobacteria.o_Neisseriales.f_Chromobacteriaceae.x_Chromobacterium group.g_Iodobacter.x_unclassified Iodobacter.s_Iodobacter sp_H11R3	0.60381			-
x_cellular organisms.k_Bacteria.p_Proteobacteria.c_Alphaproteobacteria.o_Hyphomicrobiales.f_Aurantimonadaceae.g_Aureimonas.s_Aureimonas populi	0.956508			-
x_cellular organisms.k_Bacteria.p_Proteobacteria.c_Gammaproteobacteria.o_Enterobacterales.f_Enterobacteriaceae.g_Leclercia.x_unclassified Leclercia.s_Leclercia sp_W6	0			-
x_cellular organisms.k_Bacteria.p_Proteobacteria.c_Gammaproteobacteria.o_Alteromonadales.f_Colwelliaceae.g_Cognaticolwellia.s_Cognaticolwellia beringensis	0.872898			-
x_cellular organisms.k_Bacteria.p_Proteobacteria.c_Betaproteobacteria.o_Burkholderiales.f_Comamonadaceae.g_Rhodoferax.s_Rhodoferax antarcticus	0			-
k_Viruses.x_Varidnaviria.k_Bamfordvirae.p_Nucleocytoviricota.c_Pokkesviricetes.o_Chitovirales.f_Poxviridae.x_Chordopoxvirinae.g_Avipoxvirus	0.504776			-
x_cellular organisms.k_Bacteria.x_Terrabacteria group.p_Actinobacteria.c_Actinomycetia.o_Actinomycetales.f_Actinomycetaceae.g_Actinomyces.x_unclassified Actinomyces.s_Actinomyces sp_HMT897	0	Low	2.07449	0.0163092
x_cellular organisms.k_Bacteria.x_Terrabacteria group.p_Actinobacteria.c_Actinomycetia.o_Micrococcales.f_Microbacteriaceae.g_Microbacterium.x_unclassified Microbacterium.s_Microbacterium sp_A18JL200	0			-
x_cellular organisms.k_Bacteria.x_Terrabacteria group.p_Actinobacteria.c_Actinomycetia.o_Actinomycetales.f_Actinomycetaceae.g_Actinomyces.s_Actinomyces viscosus	0.256178	Low	1.0982	0.00394775
x_cellular organisms.k_Bacteria.x_Terrabacteria group.p_Firmicutes.c_Bacilli.o_Lactobacillales.f_Streptococcaceae.g_Streptococcus.s_Streptococcus infantarius	0.172222			-
x_cellular organisms.k_Bacteria.p_Fusobacteria.c_Fusobacteriia.o_Fusobacteriales.f_Fusobacteriaceae.g_Fusobacterium.s_Fusobacterium pseudoperiodonticum	1.42866			-
x_cellular organisms.k_Bacteria.x_FCB group.x_Bacteroidetes Chlorobi group.p_Bacteroidetes.c_Flavobacteriia.o_Flavobacteriales.f_Flavobacteriaceae.g_Formosa.x_unclassified Formosa.s_Formosa sp_Hel1 31 208	0.473852			-
x_cellular organisms.k_Bacteria.p_Proteobacteria.c_Gammaproteobacteria.o_Pasteurellales.f_Pasteurellaceae.g_Haemophilus	2.43324			-
x_cellular organisms.k_Bacteria.p_Proteobacteria.c_Gammaproteobacteria.o_Pasteurellales.f_Pasteurellaceae.g_Aggregatibacter.x_unclassified Aggregatibacter.s_Aggregatibacter sp_2125159857	0			-
x_cellular organisms.k_Bacteria.x_Terrabacteria group.p_Firmicutes.c_Bacilli.o_Bacillales.f_Bacillaceae.g_Pontibacillus.x_unclassified Pontibacillus.s_Pontibacillus sp_HMF3514	0.576021			-
x_cellular organisms.k_Bacteria.p_Proteobacteria.c_Gammaproteobacteria.o_Pseudomonadales.f_Moraxellaceae.g_Acinetobacter.x_unclassified Acinetobacter.s_Acinetobacter sp_BHS4	0			-
x_cellular organisms.k_Bacteria.p_Proteobacteria.c_Gammaproteobacteria.o_Pseudomonadales.f_Pseudomonadaceae.g_Pseudomonas.x_Pseudomonas syringae group.x_Pseudomonas syringae group genomosp_1.s_Pseudomonas syringae.x_Pseudomonas syringae USA011	0			-
k_Viruses.x_Duplodnaviria.k_Heunggongvirae.p_Uroviricota.c_Caudoviricetes.o_Caudovirales.f_Autographiviridae.x_Krylovirinae.g_Phikmvvirus.s_Pseudomonas virus RLP	0			-
x_cellular organisms.k_Bacteria.x_Terrabacteria group.p_Firmicutes.c_Bacilli.o_Lactobacillales.f_Enterococcaceae.g_Enterococcus.s_Enterococcus italicus	0.321578			-
k_Viruses.x_Duplodnaviria.k_Heunggongvirae.p_Uroviricota.c_Caudoviricetes.o_Caudovirales.f_Schitoviridae.x_Rhodovirinae.g_Baltimorevirus.s_Dinoroseobacter virus DFL12.x_Dinoroseobacter phage DFL12phi1	0			-
k_Viruses.x_Duplodnaviria.k_Heunggongvirae.p_Uroviricota.c_Caudoviricetes.o_Caudovirales.f_Siphoviridae.g_Tortellinivirus.s_Mycobacterium virus Tortellini.x_Mycobacterium phage Tortellini	0			-
x_cellular organisms.k_Bacteria.x_Terrabacteria group.p_Actinobacteria.c_Actinomycetia.o_Micrococcales.f_Micrococcaceae.g_Citricoccus	0.41954			-
k_Viruses.x_Duplodnaviria.k_Heunggongvirae.p_Peploviricota.c_Herviviricetes.o_Herpesvirales.f_Herpesviridae.x_Alphaherpesvirinae.g_Iltovirus.s_Psittacid alphaherpesvirus 1	0			-
x_cellular organisms.k_Bacteria.x_Terrabacteria group.p_Firmicutes.c_Clostridia.o_Eubacteriales.f_Caldicoprobacteraceae	0.440342			-
x_cellular organisms.k_Bacteria.p_Proteobacteria.c_Gammaproteobacteria.o_Xanthomonadales.f_Xanthomonadaceae.g_Xanthomonas.s_Xanthomonas perforans.x_Xanthomonas perforans 91 118	0			-
k_Viruses.x_Riboviria.k_Orthornavirae.p_Pisuviricota.c_Pisoniviricetes.o_Picornavirales.f_Secoviridae.x_Comovirinae.g_Nepovirus	0			-
x_cellular organisms.k_Bacteria.x_FCB group.x_Bacteroidetes Chlorobi group.p_Bacteroidetes.c_Cytophagia.o_Cytophagales.f_Hymenobacteraceae.g_Adhaeribacter.s_Adhaeribacter swui	0.77151			-
x_cellular organisms.k_Bacteria.x_Terrabacteria group.p_Firmicutes.c_Clostridia.o_Eubacteriales.f_Lachnospiraceae.g_Coprococcus.x_unclassified Coprococcus.s_Coprococcus sp_AF16 5	0.0525805			-
x_cellular organisms.k_Bacteria.p_Proteobacteria.c_Alphaproteobacteria.o_Hyphomicrobiales.f_Rhizobiaceae.x_Sinorhizobium Ensifer group.g_Sinorhizobium.x_unclassified Sinorhizobium.s_Sinorhizobium sp_RAC02	0.22996			-
x_cellular organisms.k_Bacteria.p_Proteobacteria.c_Gammaproteobacteria.o_Enterobacterales.f_Enterobacteriaceae.g_Cronobacter.s_Cronobacter muytjensii	0			-
x_cellular organisms.k_Bacteria.p_Proteobacteria.c_Gammaproteobacteria.o_Pseudomonadales.f_Pseudomonadaceae.g_Pseudomonas.x_unclassified Pseudomonas.s_Pseudomonas sp_A214	0			-
k_Viruses.x_Riboviria.k_Orthornavirae.p_Negarnaviricota.x_Haploviricotina.c_Monjiviricetes.o_Mononegavirales.f_Paramyxoviridae.x_Avulavirinae.g_Orthoavulavirus.s_Avian orthoavulavirus 18	0			-
x_cellular organisms.k_Bacteria.x_FCB group.x_Bacteroidetes Chlorobi group.p_Bacteroidetes.c_Cytophagia.o_Cytophagales.f_Hymenobacteraceae.g_Nibribacter	0.990322			-
x_cellular organisms.k_Bacteria.p_Proteobacteria.c_Betaproteobacteria.o_Burkholderiales.f_Oxalobacteraceae.g_Massilia.s_Massilia albidiflava	0.599731	Low	1.1355	0.0104056
k_Viruses.x_Riboviria.k_Orthornavirae.p_Negarnaviricota.x_Polyploviricotina.c_Ellioviricetes.o_Bunyavirales.f_Phenuiviridae.g_Phlebovirus.s_Punta Toro phlebovirus.x_Punta Toro virus	0.61331			-
k_Viruses.x_Varidnaviria.k_Bamfordvirae.p_Preplasmiviricota.c_Tectiliviricetes	1.27537			-
x_cellular organisms.k_Bacteria.x_Terrabacteria group.p_Firmicutes.c_Bacilli.o_Bacillales.f_Bacillaceae.g_Anoxybacillus.x_unclassified Anoxybacillus	0.534084			-
k_Viruses.x_Riboviria.k_Orthornavirae.p_Pisuviricota.c_Stelpaviricetes.o_Patatavirales	0.914679			-
x_cellular organisms.k_Bacteria.x_Terrabacteria group.p_Firmicutes.c_Bacilli.o_Bacillales.f_Bacillaceae.g_Neobacillus	1.1552			-
k_Viruses.x_Duplodnaviria.k_Heunggongvirae.p_Uroviricota.c_Caudoviricetes.o_Caudovirales.f_Herelleviridae.x_Brockvirinae.g_Schiekvirus.s_Enterococcus virus EFP01.x_Enterococcus phage EFP01	0			-
k_Viruses.x_Riboviria.k_Orthornavirae.p_Negarnaviricota.x_Polyploviricotina.c_Ellioviricetes.o_Bunyavirales.f_Phenuiviridae.g_Phlebovirus.s_Itaporanga phlebovirus	0			-
k_Viruses.x_Duplodnaviria.k_Heunggongvirae.p_Uroviricota.c_Caudoviricetes.o_Caudovirales.f_Siphoviridae.g_Appavirus.s_Microbacterium virus Appa.x_Microbacterium phage Appa	0			-
x_cellular organisms.k_Bacteria.p_Proteobacteria.c_Gammaproteobacteria.o_Enterobacterales.f_Yersiniaceae.g_Candidatus Fukatsuia.s_Candidatus Fukatsuia symbiotica	0.788076			-
x_cellular organisms.k_Bacteria.p_Proteobacteria.x_delta epsilon subdivisions.c_Epsilonproteobacteria.o_Campylobacterales.f_Helicobacteraceae.g_Helicobacter.s_Helicobacter pylori.x_Helicobacter pylori SJM180	0			-
x_cellular organisms.k_Bacteria.x_Terrabacteria group.p_Actinobacteria.c_Actinomycetia.o_Propionibacteriales.f_Propionibacteriaceae.g_Brevilactibacter	0.370496	Low	1.10057	0.037373
k_Viruses.f_Alphasatellitidae.x_Nanoalphasatellitinae.x_unclassified Nanoalphasatellitinae	0			-
x_cellular organisms.k_Bacteria.x_Terrabacteria group.p_Firmicutes.c_Clostridia.o_Eubacteriales.f_Symbiobacteriaceae.g_Symbiobacterium.s_Symbiobacterium thermophilum	0.714479	Low	0.910231	0.00648531
x_cellular organisms.k_Bacteria.x_Terrabacteria group.p_Actinobacteria.c_Actinomycetia.o_Streptomycetales.f_Streptomycetaceae.g_Streptomyces.x_unclassified Streptomyces.s_Streptomyces sp_KY75	0			-
x_cellular organisms.k_Bacteria.x_FCB group.x_Bacteroidetes Chlorobi group.p_Bacteroidetes.c_Bacteroidia.o_Bacteroidales.f_Prevotellaceae.g_Prevotella.x_unclassified Prevotella	2.32507			-
x_cellular organisms.k_Bacteria.x_Terrabacteria group.p_Armatimonadetes.c_Fimbriimonadia	0.58389			-
k_Viruses.x_Riboviria.k_Orthornavirae.p_Pisuviricota.c_Pisoniviricetes.o_Picornavirales.f_Picornaviridae.g_Enterovirus.x_unclassified Enterovirus.s_Enterovirus goat JL14	0			-
x_cellular organisms.k_Bacteria.p_Proteobacteria.c_Betaproteobacteria.o_Burkholderiales.f_Burkholderiaceae.g_Burkholderia.x_unclassified Burkholderia.s_Burkholderia sp_KK1	0.295607			-
k_Viruses.x_Duplodnaviria.k_Heunggongvirae.p_Uroviricota.c_Caudoviricetes.o_Caudovirales.f_Demerecviridae	0			-
x_cellular organisms.k_Bacteria.p_Proteobacteria.x_delta epsilon subdivisions.c_Deltaproteobacteria.o_Desulfarculales.f_Desulfarculaceae.g_Desulfarculus.s_Desulfarculus baarsii.x_Desulfarculus baarsii DSM 2075	0.753108			-
k_Viruses.x_Riboviria.k_Orthornavirae.p_Kitrinoviricota.c_Alsuviricetes.o_Martellivirales.f_Closteroviridae.g_Closterovirus.s_Citrus tristeza virus	0			-
x_cellular organisms.k_Bacteria.x_FCB group.x_Bacteroidetes Chlorobi group.p_Bacteroidetes.c_Bacteroidia.o_Bacteroidales.f_Bacteroidaceae.g_Bacteroides.x_unclassified Bacteroides.s_Bacteroides sp_AM23 12	1.69309	High	1.30229	0.00394775
x_cellular organisms.k_Bacteria.x_Terrabacteria group.p_Firmicutes.c_Bacilli.o_Bacillales.f_Staphylococcaceae.g_Staphylococcus.x_unclassified Staphylococcus	1.02159			-
x_cellular organisms.k_Bacteria.x_Terrabacteria group.p_Firmicutes.c_Clostridia.o_Eubacteriales.f_Oscillospiraceae.g_Acetivibrio.s_Acetivibrio thermocellus	1.13195			-
x_cellular organisms.k_Bacteria.p_Proteobacteria.c_Gammaproteobacteria.o_Alteromonadales.f_Pseudoalteromonadaceae.g_Pseudoalteromonas.s_Pseudoalteromonas marina	0.124412			-
x_cellular organisms.k_Bacteria.p_Proteobacteria.c_Betaproteobacteria.o_Neisseriales.f_Neisseriaceae.g_Conchiformibius.s_Conchiformibius steedae	0.971258			-
k_Viruses.x_Duplodnaviria.k_Heunggongvirae.p_Uroviricota.c_Caudoviricetes.o_Caudovirales.f_Herelleviridae.x_Bastillevirinae.g_Moonbeamvirus.s_Bacillus virus Moonbeam.x_Bacillus phage Moonbeam	0			-
k_Viruses.x_Varidnaviria.k_Bamfordvirae.p_Nucleocytoviricota.c_Pokkesviricetes.o_Chitovirales.f_Poxviridae.x_Chordopoxvirinae.g_Parapoxvirus.s_Parapoxvirus of red deer in New Zealand.x_Parapoxvirus red deer HL953	0			-
x_cellular organisms.k_Bacteria.x_Terrabacteria group.p_Actinobacteria.c_Actinomycetia.o_Streptomycetales.f_Streptomycetaceae.g_Streptomyces.s_Streptomyces fagopyri	0.531114			-
x_cellular organisms.k_Bacteria.p_Proteobacteria.c_Gammaproteobacteria.o_Methylococcales.f_Methylococcaceae.g_Methylomonas.x_unclassified Methylomonas.s_Methylomonas sp_DH 1	0			-
x_cellular organisms.k_Bacteria.p_Proteobacteria.c_Alphaproteobacteria.o_Hyphomicrobiales.f_Hyphomicrobiaceae.g_Aquabacter.x_unclassified Aquabacter.s_Aquabacter sp_L1I39	0.290755			-
x_cellular organisms.k_Bacteria.x_FCB group.x_Bacteroidetes Chlorobi group.p_Bacteroidetes.c_Cytophagia.o_Cytophagales.f_Cytophagaceae.g_Fibrella.s_Fibrella aestuarina.x_Fibrella aestuarina BUZ 2	0.522318			-
k_Viruses.x_Duplodnaviria.k_Heunggongvirae.p_Uroviricota.c_Caudoviricetes.o_Caudovirales.f_Myoviridae.x_Tevenvirinae.x_unclassified Tevenvirinae.s_Cronobacter phage vB CsaM GAP161	0			-
k_Viruses.x_Duplodnaviria.k_Heunggongvirae.p_Uroviricota.c_Caudoviricetes.o_Caudovirales.f_Chaseviridae	0.872722			-
x_cellular organisms.k_Bacteria.x_Terrabacteria group.p_Firmicutes.c_Bacilli.o_Bacillales.f_Bacillaceae.g_Geobacillus	1.84853			-
x_cellular organisms.k_Bacteria.x_Terrabacteria group.p_Firmicutes.c_Clostridia.o_Eubacteriales.f_Oscillospiraceae.g_Ruminococcus.s_Ruminococcus champanellensis	1.0496			-
x_cellular organisms.k_Bacteria.p_Synergistetes.c_Synergistia.o_Synergistales.f_Synergistaceae.g_Fretibacterium.x_unclassified Fretibacterium.s_Fretibacterium sp_OH1220 COT 178	0.424397			-
x_cellular organisms.k_Bacteria.x_Terrabacteria group.p_Firmicutes.c_Bacilli.o_Lactobacillales.f_Enterococcaceae.g_Enterococcus.x_unclassified Enterococcus.s_Enterococcus sp_DA9	0			-
x_cellular organisms.k_Bacteria.x_FCB group.x_Bacteroidetes Chlorobi group.p_Bacteroidetes.c_Flavobacteriia.o_Flavobacteriales.f_Flavobacteriaceae.g_Nonlabens.s_Nonlabens dokdonensis.x_Nonlabens dokdonensis DSW 6	0.522594			-
x_cellular organisms.k_Bacteria.p_Proteobacteria.c_Gammaproteobacteria.o_Oceanospirillales.f_Halomonadaceae.g_Halomonas.s_Halomonas meridiana	0.227585	Low	1.51557	0.0104056
x_cellular organisms.k_Bacteria.p_Proteobacteria.c_Betaproteobacteria.o_Burkholderiales.f_Burkholderiaceae.g_Burkholderia.x_pseudomallei group.s_Burkholderia pseudomallei.x_Burkholderia pseudomallei K42	0			-
x_cellular organisms.k_Bacteria.p_Proteobacteria.c_Betaproteobacteria.o_Neisseriales.f_Chromobacteriaceae.g_Microvirgula.s_Microvirgula aerodenitrificans	0.0774914	Low	1.67995	0.0163092
k_Viruses.x_Duplodnaviria.k_Heunggongvirae.p_Uroviricota.c_Caudoviricetes.o_Caudovirales.f_Demerecviridae.x_Markadamsvirinae.g_Tequintavirus.s_Phage NBEco001	0			-
x_cellular organisms.k_Bacteria.x_Terrabacteria group.p_Firmicutes.c_Bacilli.o_Lactobacillales.f_Streptococcaceae.g_Streptococcus.x_Streptococcus dysgalactiae group.s_Streptococcus equi.x_Streptococcus equi subsp_zooepidemicus.x_Streptococcus equi subsp_zooepidemicus CY	0			-
x_cellular organisms.k_Bacteria.x_Terrabacteria group.p_Firmicutes.c_Bacilli.o_Lactobacillales.f_Lactobacillaceae.g_Lactobacillus.s_Lactobacillus gasseri.x_Lactobacillus gasseri ATCC 33323_ JCM 1131	0			-
x_cellular organisms.k_Bacteria.p_Proteobacteria.c_Betaproteobacteria.o_Burkholderiales.f_Comamonadaceae.g_Acidovorax.s_Acidovorax monticola	0.280089			-
x_cellular organisms.k_Bacteria.p_Proteobacteria.c_Gammaproteobacteria.o_Chromatiales.f_Chromatiaceae.g_Marichromatium.s_Marichromatium purpuratum.x_Marichromatium purpuratum 984	0.27219			-
k_Viruses.x_Satellites.x_DNA satellites.x_Single stranded DNA satellites.s_Ctenophore associated circular genome 4	0			-
x_cellular organisms.k_Bacteria.x_Terrabacteria group.p_Firmicutes.c_Clostridia.o_Eubacteriales.f_Lachnospiraceae.g_Lachnoclostridium	2.93297			-
x_cellular organisms.k_Bacteria.p_Proteobacteria.x_delta epsilon subdivisions.c_Deltaproteobacteria.o_Myxococcales.x_Sorangiineae.f_Labilitrichaceae.g_Labilithrix.s_Labilithrix luteola	0.750414			-
k_Viruses.x_Riboviria.k_Orthornavirae.p_Negarnaviricota.x_Haploviricotina.c_Monjiviricetes.o_Mononegavirales.f_Rhabdoviridae.x_Alpharhabdovirinae.g_Caligrhavirus.s_Salmonlouse caligrhavirus	0			-
k_Viruses.x_Riboviria.k_Orthornavirae.p_Pisuviricota.c_Stelpaviricetes.o_Patatavirales.f_Potyviridae.g_Potyvirus.s_Algerian watermelon mosaic virus	0			-
x_cellular organisms.k_Bacteria.x_Terrabacteria group.p_Firmicutes.c_Clostridia.o_Eubacteriales.f_Oscillospiraceae.g_Ruminococcus.x_environmental samples.s_ Ruminococcus_gnavus CAG 126	0			-
k_Viruses.c_Naldaviricetes.o_Lefavirales.f_Hytrosaviridae.g_Glossinavirus.s_Glossina hytrosavirus.x_Glossina pallidipes salivary gland hypertrophy virus	0.474612			-
k_Viruses.x_Monodnaviria.k_Shotokuvirae.p_Cressdnaviricota.c_Arfiviricetes.o_Cremevirales	0			-
x_cellular organisms.k_Bacteria.p_Proteobacteria.c_Gammaproteobacteria.o_Enterobacterales.f_Enterobacteriaceae.g_Salmonella	1.80697			-
x_cellular organisms.k_Bacteria.x_Terrabacteria group.p_Firmicutes.c_Bacilli.o_Bacillales.f_Bacillaceae.g_Geobacillus.x_unclassified Geobacillus.s_Geobacillus sp_GHH01	0			-
x_cellular organisms.k_Bacteria.x_Terrabacteria group.x_Cyanobacteria Melainabacteria group.p_Cyanobacteria.o_Nostocales.f_Hapalosiphonaceae	0.887008			-
x_cellular organisms.k_Bacteria.p_Aquificae.c_Aquificae.o_Aquificales.f_Aquificaceae.g_Hydrogenobacter.s_Hydrogenobacter thermophilus	0.19853			-
x_cellular organisms.k_Bacteria.p_Proteobacteria.c_Gammaproteobacteria.o_Pseudomonadales.f_Pseudomonadaceae.g_Pseudomonas.x_unclassified Pseudomonas.s_Pseudomonas sp_FDAARGOS 380	0			-
x_cellular organisms.k_Bacteria.p_Proteobacteria.c_Gammaproteobacteria.o_Oceanospirillales.f_Halomonadaceae.g_Cobetia.x_unclassified Cobetia.s_Cobetia sp_L2A1	0.349752	Low	0.777523	0.0249747
k_Viruses.x_Duplodnaviria.k_Heunggongvirae.p_Peploviricota.c_Herviviricetes.o_Herpesvirales.f_Herpesviridae.x_Betaherpesvirinae.g_Quwivirus.s_Caviid betaherpesvirus 2	1.24585			-
x_cellular organisms.k_Bacteria.p_Proteobacteria.c_Gammaproteobacteria.o_Enterobacterales.f_Enterobacteriaceae.g_Enterobacter.x_unclassified Enterobacter.s_Enterobacter sp_E20	0.0535532	High	1.8395	0.0104056
x_cellular organisms.k_Bacteria.x_Terrabacteria group.p_Firmicutes.c_Clostridia.o_Eubacteriales.f_Lachnospiraceae.g_Blautia.x_unclassified Blautia.s_Blautia sp_An249	1.62206			-
k_Viruses.x_Riboviria.k_Orthornavirae.p_Negarnaviricota.x_Polyploviricotina.c_Ellioviricetes.o_Bunyavirales.f_Phasmaviridae.g_Wuhivirus	0			-
x_cellular organisms.k_Bacteria.x_Terrabacteria group.p_Actinobacteria.c_Actinomycetia.o_Corynebacteriales.f_Mycobacteriaceae.g_Mycolicibacterium.s_Mycolicibacterium pulveris	0			-
k_Viruses.x_Duplodnaviria.k_Heunggongvirae.p_Uroviricota.c_Caudoviricetes.o_Caudovirales.f_Ackermannviridae.g_Tedavirus.s_Aeromonas virus A8 29.x_Aeromonas phage phiA8 29	0			-
k_Viruses.x_Riboviria.x_unclassified Riboviria.x_unclassified RNA viruses ShiM 2016.s_Changjiang sobemo like virus 2	0			-
x_cellular organisms.k_Bacteria.p_Proteobacteria.c_Betaproteobacteria.o_Neisseriales.f_Neisseriaceae.g_Neisseria.s_Neisseria meningitidis.x_Neisseria meningitidis serogroup C.x_Neisseria meningitidis 053442	0			-
x_cellular organisms.k_Bacteria.p_Proteobacteria.c_Gammaproteobacteria.o_Alteromonadales.f_Pseudoalteromonadaceae.g_Pseudoalteromonas.s_Pseudoalteromonas nigrifaciens	0.308874			-
x_cellular organisms.k_Bacteria.x_Terrabacteria group.p_Firmicutes.c_Bacilli.o_Lactobacillales.f_Enterococcaceae.g_Enterococcus.s_Enterococcus rotai	0.708906			-
x_cellular organisms.k_Bacteria.x_Terrabacteria group.p_Actinobacteria.c_Actinomycetia.o_Micrococcales.f_Ornithinimicrobiaceae.g_Serinicoccus.s_Serinicoccus chungangensis	0.0740581	Low	1.66756	0.0163092
k_Viruses.x_Duplodnaviria.k_Heunggongvirae.p_Uroviricota.c_Caudoviricetes.o_Caudovirales.f_Siphoviridae.g_Fromanvirus.x_unclassified Fromanvirus.s_Mycobacterium phage Bones	0			-
k_Viruses.x_Duplodnaviria.k_Heunggongvirae.p_Peploviricota.c_Herviviricetes.o_Herpesvirales.f_Herpesviridae.x_Betaherpesvirinae.g_Roseolovirus.x_unclassified Roseolovirus	0			-
x_cellular organisms.k_Bacteria.x_Terrabacteria group.p_Actinobacteria.c_Actinomycetia.o_Micromonosporales.f_Micromonosporaceae.g_Micromonospora.s_Micromonospora carbonacea	0.449995			-
x_cellular organisms.k_Bacteria.x_Terrabacteria group.p_Actinobacteria.c_Actinomycetia.o_Micrococcales.f_Microbacteriaceae.g_Plantibacter	0.921986	High	0.804993	0.037373
x_cellular organisms.k_Bacteria.p_Proteobacteria.c_Alphaproteobacteria.o_Rhodobacterales.f_Rhodobacteraceae.g_Pacificitalea.s_Pacificitalea manganoxidans	0	Low	1.83945	0.00394775
k_Viruses.x_Riboviria.k_Orthornavirae.p_Negarnaviricota.x_Haploviricotina.c_Monjiviricetes.o_Mononegavirales.f_Bornaviridae.g_Orthobornavirus.s_Mammalian 2 orthobornavirus	0			-
x_cellular organisms.k_Bacteria.p_Proteobacteria.c_Gammaproteobacteria.o_Alteromonadales.f_Shewanellaceae.g_Shewanella.s_Shewanella amazonensis.x_Shewanella amazonensis SB2B	0.147521			-
x_cellular organisms.k_Bacteria.x_Terrabacteria group.p_Actinobacteria.c_Actinomycetia.o_Bifidobacteriales.f_Bifidobacteriaceae.g_Gardnerella.s_Gardnerella vaginalis.x_Gardnerella vaginalis JCP8017A	0			-
x_cellular organisms.k_Bacteria.x_FCB group.x_Bacteroidetes Chlorobi group.p_Bacteroidetes.c_Flavobacteriia.o_Flavobacteriales.f_Flavobacteriaceae.g_Flavobacterium.s_Flavobacterium indicum.x_Flavobacterium indicum GPTSA100 9_ DSM 17447	0.758674			-
k_Viruses.x_unclassified viruses.x_unclassified DNA viruses.x_unclassified ssDNA viruses.f_Cruciviridae.x_Crucivirus.s_Fire ant associated circular virus 1	0			-
x_cellular organisms.k_Bacteria.x_Terrabacteria group.p_Firmicutes.c_Bacilli.o_Lactobacillales.f_Streptococcaceae.g_Streptococcus.s_Streptococcus himalayensis	0.388062			-
x_cellular organisms.k_Bacteria.x_Terrabacteria group.p_Firmicutes.c_Erysipelotrichia.o_Erysipelotrichales.f_Erysipelotrichaceae.g_Erysipelothrix.s_Erysipelothrix piscisicarius	0.267379			-
x_cellular organisms.k_Bacteria.x_Terrabacteria group.p_Firmicutes.c_Clostridia.o_Eubacteriales.f_Oscillospiraceae.g_Acetivibrio	1.90399			-
k_Viruses.x_Monodnaviria.k_Shotokuvirae.p_Cossaviricota.c_Papovaviricetes.o_Zurhausenvirales.f_Papillomaviridae.x_Firstpapillomavirinae.g_Treisepsilonpapillomavirus	0			-
k_Viruses.x_Duplodnaviria.k_Heunggongvirae.p_Uroviricota.c_Caudoviricetes.o_Caudovirales.f_Demerecviridae.x_Markadamsvirinae.g_Tequintavirus.s_Salmonella virus VSe12	0			-
x_cellular organisms.k_Bacteria.x_FCB group.x_Bacteroidetes Chlorobi group.p_Bacteroidetes.c_Bacteroidia.o_Bacteroidales.f_Tenuifilaceae.g_Tenuifilum	0.618577			-
k_Viruses.x_Duplodnaviria.k_Heunggongvirae.p_Uroviricota.c_Caudoviricetes.o_Caudovirales.f_Myoviridae.x_Peduovirinae.g_Kisquattuordecimvirus	0			-
x_cellular organisms.k_Bacteria.x_Terrabacteria group.x_Cyanobacteria Melainabacteria group.p_Cyanobacteria.x_Oscillatoriophycideae.o_Oscillatoriales.f_Cyanothecaceae	0.350069			-
x_cellular organisms.k_Bacteria.x_Terrabacteria group.p_Firmicutes.c_Bacilli.o_Bacillales.f_Paenibacillaceae.g_Cohnella.s_Cohnella candidum	0.441664			-
k_Viruses.x_Duplodnaviria.k_Heunggongvirae.p_Uroviricota.c_Caudoviricetes.o_Caudovirales.f_Herelleviridae.x_Bastillevirinae.g_Bequatrovirus.s_Bacillus virus B4.x_Bacillus phage B4	0			-
k_Viruses.x_Duplodnaviria.k_Heunggongvirae.p_Uroviricota.c_Caudoviricetes.o_Caudovirales.f_Myoviridae.g_Takahashivirus.s_Bacillus virus PBS1	0			-
k_Viruses.x_Riboviria.k_Orthornavirae.p_Kitrinoviricota.c_Alsuviricetes.o_Tymovirales.f_Betaflexiviridae.x_Trivirinae.g_Wamavirus.s_Watermelon virus A	0			-
k_Viruses.x_Duplodnaviria.k_Heunggongvirae.p_Peploviricota.c_Herviviricetes.o_Herpesvirales.f_Herpesviridae.x_Betaherpesvirinae.g_Proboscivirus.x_unclassified Proboscivirus.s_Elephant endotheliotropic herpesvirus 4	0.25217			-
k_Viruses.x_Duplodnaviria.k_Heunggongvirae.p_Peploviricota.c_Herviviricetes.o_Herpesvirales.f_Herpesviridae.x_Betaherpesvirinae.g_Proboscivirus.x_unclassified Proboscivirus.s_Elephant endotheliotropic herpesvirus 5	0			-
k_Viruses.x_Duplodnaviria.k_Heunggongvirae.p_Uroviricota.c_Caudoviricetes.o_Caudovirales.f_Siphoviridae.g_Ilzatvirus.x_unclassified Ilzatvirus.s_Microbacterium phage MonChoix	0			-
k_Viruses.x_Riboviria.x_unclassified Riboviria.x_unclassified RNA viruses ShiM 2016.s_Changjiang picorna like virus 14	0			-
x_cellular organisms.k_Bacteria.p_Fusobacteria.c_Fusobacteriia.o_Fusobacteriales.f_Fusobacteriaceae.g_Fusobacterium.s_Fusobacterium gonidiaformans.x_Fusobacterium gonidiaformans ATCC 25563	0.558677			-
x_cellular organisms.k_Bacteria.p_Proteobacteria.c_Gammaproteobacteria.o_Alteromonadales.f_Colwelliaceae.g_Colwellia.x_unclassified Colwellia.s_Colwellia sp_Arc7 635	1.62043			-
x_cellular organisms.k_Bacteria.p_Proteobacteria.x_delta epsilon subdivisions.c_Epsilonproteobacteria.o_Campylobacterales.f_Helicobacteraceae.g_Helicobacter.s_Helicobacter pylori.x_Helicobacter pylori Puno120	0			-
k_Viruses.x_Riboviria.k_Orthornavirae.p_Kitrinoviricota.c_Alsuviricetes.o_Martellivirales.f_Bromoviridae.g_Bromovirus	0.698029			-
x_cellular organisms.k_Bacteria.x_Terrabacteria group.x_Cyanobacteria Melainabacteria group.p_Cyanobacteria.o_Nostocales.f_Calotrichaceae.g_Calothrix	2.16307			-
x_cellular organisms.k_Bacteria.p_Proteobacteria.c_Alphaproteobacteria.o_Hyphomicrobiales.f_Methylobacteriaceae.g_Methylorubrum.s_Methylorubrum zatmanii	0			-
k_Viruses.x_Duplodnaviria.k_Heunggongvirae.p_Uroviricota.c_Caudoviricetes.o_Caudovirales.f_Siphoviridae.g_Soupsvirus.s_Gordonia virus Waits	0			-
x_cellular organisms.k_Bacteria.x_Terrabacteria group.p_Firmicutes.c_Clostridia.o_Eubacteriales.f_Oscillospiraceae.g_Papillibacter.s_Papillibacter cinnamivorans	1.41506	Low	1.00054	0.0163092
x_cellular organisms.k_Bacteria.x_FCB group.x_Bacteroidetes Chlorobi group.p_Bacteroidetes.c_Flavobacteriia.o_Flavobacteriales.f_Flavobacteriaceae.g_Aquimarina.x_unclassified Aquimarina	1.72405			-
x_cellular organisms.k_Bacteria.x_Terrabacteria group.p_Firmicutes.c_Bacilli.o_Bacillales.f_Bacillaceae.g_Fictibacillus	1.07924			-
x_cellular organisms.k_Bacteria.x_Terrabacteria group.p_Actinobacteria.c_Actinomycetia.o_Propionibacteriales.f_Propionibacteriaceae.g_Arachnia.s_Arachnia propionica	0.648855			-
x_cellular organisms.k_Bacteria.p_Proteobacteria.c_Gammaproteobacteria.o_Enterobacterales.f_Yersiniaceae.g_Yersinia.x_Yersinia pseudotuberculosis complex.s_Yersinia pestis.x_Yersinia pestis 1522	0.627477			-
x_cellular organisms.k_Bacteria.x_Terrabacteria group.p_Firmicutes.c_Bacilli.o_Lactobacillales.f_Lactobacillaceae.g_Lactobacillus.x_environmental samples	0			-
x_cellular organisms.k_Bacteria.p_Proteobacteria.c_Betaproteobacteria.o_Burkholderiales.f_Alcaligenaceae.g_Achromobacter.s_Achromobacter denitrificans	0.669785			-
k_Viruses.x_Monodnaviria.k_Shotokuvirae.p_Cossaviricota.c_Papovaviricetes.o_Sepolyvirales.f_Polyomaviridae.g_Gammapolyomavirus.s_Cracticus torquatus polyomavirus 1	0			-
k_Viruses.x_Varidnaviria.k_Bamfordvirae.p_Preplasmiviricota.c_Tectiliviricetes.o_Rowavirales.f_Adenoviridae.g_Mastadenovirus.s_Deer mastadenovirus B	0			-
x_cellular organisms.k_Bacteria.x_Terrabacteria group.p_Tenericutes.c_Mollicutes.o_Mycoplasmatales.f_Mycoplasmataceae.g_Mycoplasma.s_Mycoplasma gallisepticum.x_Mycoplasma gallisepticum CA06 2006 052 5 2P	0			-
k_Viruses.x_Duplodnaviria.k_Heunggongvirae.p_Uroviricota.c_Caudoviricetes.o_Caudovirales.f_Demerecviridae.x_Markadamsvirinae.g_Epseptimavirus.s_Salmonella virus SH9	0			-
x_cellular organisms.k_Bacteria.x_FCB group.x_Bacteroidetes Chlorobi group.p_Bacteroidetes.c_Bacteroidia.o_Bacteroidales.f_Muribaculaceae.x_unclassified Muribaculaceae.s_Muribaculaceae bacterium Isolate 039_Harlan	2.18865			-
x_cellular organisms.k_Bacteria.x_Terrabacteria group.p_Firmicutes.c_Bacilli.o_Bacillales.f_Paenibacillaceae.g_Paenibacillus.x_unclassified Paenibacillus.s_Paenibacillus sp_32O W	0.603346	Low	1.34156	0.00648531
k_Viruses.x_Duplodnaviria.k_Heunggongvirae.p_Uroviricota.c_Caudoviricetes.o_Caudovirales.f_Myoviridae.g_Ficleduovirus.s_Flavobacterium virus FCV1.x_Flavobacterium phage FCV 1	0			-
x_cellular organisms.k_Bacteria.x_Terrabacteria group.p_Firmicutes.c_Bacilli.o_Bacillales.f_Staphylococcaceae.g_Staphylococcus.s_Staphylococcus debuckii	0.34918			-
x_cellular organisms.k_Bacteria.p_Proteobacteria.c_Gammaproteobacteria.o_Xanthomonadales.f_Xanthomonadaceae.g_Stenotrophomonas.x_Stenotrophomonas maltophilia group.s_Stenotrophomonas maltophilia	1.77486			-
x_cellular organisms.k_Bacteria.p_Proteobacteria.c_Gammaproteobacteria.o_Pseudomonadales.f_Pseudomonadaceae.g_Pseudomonas.x_unclassified Pseudomonas.s_Pseudomonas sp_R2 60 08W	0			-
x_cellular organisms.k_Bacteria.x_Terrabacteria group.p_Actinobacteria.c_Actinomycetia.o_Corynebacteriales.f_Corynebacteriaceae.g_Corynebacterium.s_Corynebacterium kroppenstedtii	0.139852			-
k_Viruses.x_Varidnaviria.k_Bamfordvirae.p_Preplasmiviricota.c_Tectiliviricetes.o_Rowavirales.f_Adenoviridae.g_Mastadenovirus.s_Squirrel mastadenovirus A	0			-
x_cellular organisms.k_Bacteria.x_Terrabacteria group.p_Firmicutes.c_Negativicutes.o_Selenomonadales.f_Selenomonadaceae.g_Selenomonas.x_unclassified Selenomonas.s_Selenomonas sp_oral taxon 478	0			-
k_Viruses.x_Duplodnaviria.k_Heunggongvirae.p_Peploviricota.c_Herviviricetes.o_Herpesvirales.f_Herpesviridae.x_Gammaherpesvirinae.g_Lymphocryptovirus	0			-
k_Viruses.x_Riboviria.k_Orthornavirae.p_Duplornaviricota.c_Resentoviricetes.o_Reovirales.f_Reoviridae.x_Sedoreovirinae.g_Rotavirus	0			-
k_Viruses.x_Riboviria.k_Orthornavirae.p_Negarnaviricota.x_Polyploviricotina.c_Ellioviricetes.o_Bunyavirales.f_Arenaviridae.g_Mammarenavirus.s_Lunk mammarenavirus.x_Lunk virus NKS 1	0.390431			-
x_cellular organisms.k_Bacteria.x_Terrabacteria group.x_Cyanobacteria Melainabacteria group.p_Cyanobacteria.o_Gloeoemargaritales.f_Gloeomargaritaceae.g_Gloeomargarita.s_Gloeomargarita lithophora.x_Gloeomargarita lithophora Alchichica D10	0.447229			-
x_cellular organisms.k_Bacteria.p_Proteobacteria.c_Alphaproteobacteria.o_Rhodospirillales.f_Acetobacteraceae.g_Gluconobacter.s_Gluconobacter oxydans.x_Gluconobacter oxydans 621H	0			-
x_cellular organisms.k_Bacteria.x_Terrabacteria group.p_Actinobacteria.c_Actinomycetia.o_Micrococcales.f_Intrasporangiaceae.g_Janibacter	0.8222			-
x_cellular organisms.k_Bacteria.p_Proteobacteria.c_Betaproteobacteria.o_Burkholderiales.f_Burkholderiaceae.g_Burkholderia.x_pseudomallei group.s_Burkholderia pseudomallei.x_Burkholderia pseudomallei Pasteur 52237	0			-
x_cellular organisms.k_Bacteria.x_Terrabacteria group.p_Actinobacteria.c_Actinomycetia.o_Micrococcales.f_Beutenbergiaceae.g_Miniimonas.x_unclassified Miniimonas.s_Miniimonas sp_S16	0.130723	Low	1.73079	0.0104056
k_Viruses.x_Monodnaviria.k_Shotokuvirae.p_Cossaviricota.c_Papovaviricetes.o_Zurhausenvirales.f_Papillomaviridae.x_Firstpapillomavirinae.g_Dyolambdapapillomavirus.s_Dyolambdapapillomavirus 1	0			-
x_cellular organisms.k_Bacteria.x_Terrabacteria group.p_Firmicutes.c_Clostridia.o_Thermoanaerobacterales.f_Thermoanaerobacteraceae.x_Moorella group.g_Moorella	1.022			-
x_cellular organisms.k_Bacteria.p_Proteobacteria.c_Betaproteobacteria.o_Burkholderiales.f_Comamonadaceae.g_Alicycliphilus.s_Alicycliphilus denitrificans.x_Alicycliphilus denitrificans K601	0			-
x_cellular organisms.k_Bacteria.p_Proteobacteria.x_delta epsilon subdivisions.c_Deltaproteobacteria.o_Desulfobacterales.f_Desulfobacteraceae.g_Desulfonema	2.0273			-
x_cellular organisms.k_Bacteria.p_Proteobacteria.c_Alphaproteobacteria.o_Hyphomicrobiales.f_Rhizobiaceae.x_Rhizobium Agrobacterium group.g_Rhizobium.x_unclassified Rhizobium.s_Rhizobium sp_11515TR	0			-
x_cellular organisms.k_Bacteria.p_Spirochaetes.c_Spirochaetia.o_Spirochaetales.f_Borreliaceae.g_Borrelia.s_Borrelia anserina.x_Borrelia anserina Es	0			-
x_cellular organisms.k_Bacteria.p_Proteobacteria.c_Betaproteobacteria.o_Burkholderiales.f_Alcaligenaceae.g_Achromobacter.s_Achromobacter pestifer	0.328835			-
x_cellular organisms.k_Bacteria.p_Proteobacteria.c_Gammaproteobacteria.o_Pasteurellales.f_Pasteurellaceae.g_Actinobacillus.s_Actinobacillus pleuropneumoniae.x_Actinobacillus pleuropneumoniae serovar 3	0			-
x_cellular organisms.k_Bacteria.x_Terrabacteria group.p_Firmicutes.c_Bacilli.o_Bacillales.f_Bacillaceae.g_Parageobacillus.s_Parageobacillus toebii.x_Parageobacillus toebii NBRC 107807	0			-
x_cellular organisms.k_Bacteria.x_Terrabacteria group.p_Chloroflexi.c_Dehalococcoidia.o_Dehalococcoidales.f_Dehalococcoidaceae.g_Dehalococcoides.s_Dehalococcoides mccartyi.x_Dehalococcoides mccartyi VS	0	Low	1.40833	0.0463198
x_cellular organisms.k_Bacteria.p_Proteobacteria.c_Gammaproteobacteria.o_Pasteurellales.f_Pasteurellaceae.g_Actinobacillus.s_Actinobacillus pleuropneumoniae.x_Actinobacillus pleuropneumoniae serovar 7	0			-
x_cellular organisms.k_Bacteria.x_Terrabacteria group.p_Armatimonadetes.c_Chthonomonadetes.o_Chthonomonadales.f_Chthonomonadaceae.g_Chthonomonas.s_Chthonomonas calidirosea	0.724416	High	1.30376	0.0249747
x_cellular organisms.k_Bacteria.x_Terrabacteria group.p_Actinobacteria.c_Actinomycetia.o_Corynebacteriales.f_Mycobacteriaceae.g_Mycolicibacillus.s_Mycolicibacillus koreensis	0.0593634			-
x_cellular organisms.k_Bacteria.p_Proteobacteria.c_Gammaproteobacteria.o_Pasteurellales.f_Pasteurellaceae.g_Actinobacillus.s_Actinobacillus pleuropneumoniae.x_Actinobacillus pleuropneumoniae serovar 8	0			-
x_cellular organisms.k_Bacteria.p_Proteobacteria.c_Gammaproteobacteria.o_Enterobacterales.f_Enterobacteriaceae.g_Salmonella.s_Salmonella enterica.x_Salmonella enterica subsp_VII.x_Salmonella enterica subsp_VII serovar 1 40 g z51_	0			-
x_cellular organisms.k_Bacteria.p_Proteobacteria.x_delta epsilon subdivisions.c_Deltaproteobacteria.o_Syntrophobacterales.f_Syntrophobacteraceae	0.821729			-
x_cellular organisms.k_Bacteria.x_Bacteria incertae sedis.x_Bacteria candidate phyla.x_Candidatus Dependentiae.c_Candidatus Babeliae.o_Candidatus Babeliales.f_Candidatus Babeliaceae.g_Candidatus Babela.s_Candidatus Babela massiliensis	0.58975			-
x_cellular organisms.k_Bacteria.x_Terrabacteria group.p_Actinobacteria.c_Actinomycetia.o_Actinomycetales.f_Actinomycetaceae.g_Varibaculum.x_unclassified Varibaculum	0			-
k_Viruses.x_Riboviria.k_Orthornavirae.p_Negarnaviricota.x_Haploviricotina.c_Monjiviricetes.o_Mononegavirales.f_Mymonaviridae.g_Hubramonavirus	0			-
x_cellular organisms.k_Bacteria.p_Proteobacteria.c_Alphaproteobacteria.o_Rhodospirillales.f_Acetobacteraceae.g_Swingsia.x_unclassified Swingsia	0.207638			-
x_cellular organisms.k_Bacteria.p_Proteobacteria.c_Alphaproteobacteria.o_Sphingomonadales.f_Sphingomonadaceae.g_Sphingobium.x_unclassified Sphingobium	1.36172			-
k_Viruses.x_Riboviria.k_Orthornavirae.p_Negarnaviricota.x_Polyploviricotina.c_Ellioviricetes.o_Bunyavirales.f_Peribunyaviridae.g_Orthobunyavirus.s_Akabane orthobunyavirus	0			-
x_cellular organisms.k_Bacteria.p_Proteobacteria.c_Alphaproteobacteria.o_Hyphomicrobiales.f_Phyllobacteriaceae.g_Mesorhizobium.x_unclassified Mesorhizobium.s_Mesorhizobium sp_M2A F Ca ET 043 05 1 1	0.958043	High	0.882905	0.0163092
x_cellular organisms.k_Bacteria.x_Terrabacteria group.p_Firmicutes.c_Bacilli.o_Bacillales.f_Paenibacillaceae.g_Paenibacillus.x_Paenibacillus sonchi group.s_Paenibacillus riograndensis	0.572923	Low	1.17321	0.0104056
x_cellular organisms.k_Bacteria.x_Terrabacteria group.p_Firmicutes.c_Clostridia.o_Eubacteriales.f_Lachnospiraceae.g_Faecalicatena.s_Faecalicatena orotica	1.81267			-
k_Viruses.x_Monodnaviria.k_Shotokuvirae.p_Cossaviricota.c_Papovaviricetes.o_Zurhausenvirales.f_Papillomaviridae.x_Firstpapillomavirinae.g_Psipapillomavirus.s_Psipapillomavirus 1	0			-
x_cellular organisms.k_Bacteria.x_Terrabacteria group.x_Cyanobacteria Melainabacteria group.p_Cyanobacteria.x_Oscillatoriophycideae.o_Oscillatoriales.f_Microcoleaceae.g_Planktothrix.s_Planktothrix rubescens	0.354295			-
k_Viruses.x_Monodnaviria.k_Shotokuvirae.p_Cossaviricota.c_Papovaviricetes.o_Zurhausenvirales.f_Papillomaviridae.x_Firstpapillomavirinae.g_Psipapillomavirus.s_Psipapillomavirus 3	0			-
x_cellular organisms.k_Bacteria.p_Proteobacteria.c_Gammaproteobacteria.o_Chromatiales.f_Chromatiaceae.g_Nitrosococcus.s_Nitrosococcus halophilus	0			-
k_Viruses.x_Duplodnaviria.k_Heunggongvirae.p_Uroviricota.c_Caudoviricetes.o_Caudovirales.f_Podoviridae.x_unclassified Podoviridae.x_crAss like viruses.x_UAG readthrough crAss clade.s_crAssphage cr56 1	0			-
x_cellular organisms.k_Bacteria.p_Proteobacteria.c_Gammaproteobacteria.o_Enterobacterales.f_Enterobacteriaceae.g_Klebsiella.x_unclassified Klebsiella	0.792915			-
x_cellular organisms.k_Bacteria.x_Terrabacteria group.p_Actinobacteria.c_Actinomycetia.o_Corynebacteriales.f_Dietziaceae.g_Dietzia.s_Dietzia lutea	0			-
x_cellular organisms.k_Bacteria.x_Terrabacteria group.p_Firmicutes.c_Clostridia.o_Thermoanaerobacterales.f_Thermodesulfobiaceae.g_Thermodesulfobium.s_Thermodesulfobium acidiphilum	0.530744			-
x_cellular organisms.k_Bacteria.x_Terrabacteria group.x_Cyanobacteria Melainabacteria group.p_Cyanobacteria.o_Synechococcales.f_Synechococcaceae.g_Thermosynechococcus.s_Thermosynechococcus vulcanus	0			-
x_cellular organisms.k_Bacteria.p_Proteobacteria.c_Betaproteobacteria.o_Neisseriales.f_Chromobacteriaceae.g_Chitinibacter.x_unclassified Chitinibacter	0.0568456			-
x_cellular organisms.k_Bacteria.p_Proteobacteria.c_Gammaproteobacteria.o_Aeromonadales.f_Aeromonadaceae.g_Tolumonas.s_Tolumonas auensis	0.18309			-
x_cellular organisms.k_Bacteria.x_FCB group.x_Bacteroidetes Chlorobi group.p_Bacteroidetes.c_Flavobacteriia.o_Flavobacteriales.f_Flavobacteriaceae.g_Tenacibaculum	1.71465			-
x_cellular organisms.k_Bacteria.p_Proteobacteria.c_Betaproteobacteria.o_Nitrosomonadales.f_Sulfuricellaceae.g_Sulfuriferula.s_Sulfuriferula plumbiphila	0			-
x_cellular organisms.k_Bacteria.x_Terrabacteria group.p_Firmicutes.c_Bacilli.o_Bacillales.f_Planococcaceae.g_Sporosarcina.s_Sporosarcina psychrophila	0.637872			-
x_cellular organisms.k_Bacteria.x_Terrabacteria group.p_Actinobacteria.c_Actinomycetia.o_Corynebacteriales.f_Corynebacteriaceae.g_Corynebacterium.x_unclassified Corynebacterium.s_Corynebacterium sp_LMM 1652	0.0364672			-
x_cellular organisms.k_Bacteria.p_Proteobacteria.c_Gammaproteobacteria.o_Pseudomonadales.f_Pseudomonadaceae.g_Pseudomonas.x_Pseudomonas fluorescens group.s_Pseudomonas protegens.x_Pseudomonas protegens Cab57	0.365989			-
x_cellular organisms.k_Bacteria.p_Proteobacteria.c_Betaproteobacteria.o_Neisseriales.f_Neisseriaceae.g_Neisseria.x_unclassified Neisseria.s_Neisseria sp_KEM232	0.0505139	Low	1.53756	0.0163092
x_cellular organisms.k_Bacteria.x_Terrabacteria group.p_Firmicutes.c_Bacilli.o_Lactobacillales.f_Streptococcaceae.g_Streptococcus.s_Streptococcus oralis.x_Streptococcus oralis subsp_tigurinus	0			-
x_cellular organisms.k_Bacteria.p_Proteobacteria.c_Gammaproteobacteria.o_Enterobacterales.f_Pectobacteriaceae.g_Dickeya.s_Dickeya solani.x_Dickeya solani IPO 2222	0			-
x_cellular organisms.k_Bacteria.p_Proteobacteria.c_Gammaproteobacteria.o_Enterobacterales.f_Enterobacteriaceae.g_Salmonella.s_Salmonella enterica.x_Salmonella enterica subsp_enterica.x_Salmonella enterica subsp_enterica serovar Waycross	0			-
x_cellular organisms.k_Bacteria.x_Terrabacteria group.p_Firmicutes.c_Clostridia.o_Eubacteriales.f_Eubacteriaceae.g_Eubacterium.x_environmental samples.s_Eubacterium sp_CAG 192	0.397592			-
k_Viruses.x_Monodnaviria.k_Shotokuvirae.p_Cossaviricota.c_Papovaviricetes.o_Zurhausenvirales.f_Papillomaviridae.x_Firstpapillomavirinae.g_Omikronpapillomavirus.s_Omikronpapillomavirus 1	0			-
x_cellular organisms.k_Bacteria.p_Thermotogae.c_Thermotogae.o_Thermotogales.f_Thermotogaceae.g_Thermotoga.s_Thermotoga caldifontis	0			-
x_cellular organisms.k_Bacteria.x_Terrabacteria group.p_Firmicutes.c_Bacilli.o_Bacillales.f_Bacillaceae.g_Bacillus.x_unclassified Bacillus_in_Bacteria .s_Bacillus sp_FDAARGOS 527	0			-
x_cellular organisms.k_Bacteria.p_Proteobacteria.c_Alphaproteobacteria.o_Hyphomicrobiales.f_Rhizobiaceae.x_Sinorhizobium Ensifer group.g_Sinorhizobium.s_Sinorhizobium americanum.x_Sinorhizobium americanum CCGM7	0.249357	Low	1.27878	0.0249747
x_cellular organisms.k_Bacteria.p_Proteobacteria.c_Gammaproteobacteria.o_Enterobacterales.f_Yersiniaceae.g_Yersinia.s_Yersinia enterocolitica.x_Yersinia enterocolitica LC20	0			-
x_cellular organisms.k_Bacteria.p_Proteobacteria.c_Gammaproteobacteria.o_Chromatiales.f_Chromatiaceae.g_Candidatus Nitrosoglobus	0			-
k_Viruses.x_Riboviria.k_Orthornavirae.p_Negarnaviricota.x_Polyploviricotina.c_Ellioviricetes.o_Bunyavirales.f_Tospoviridae.g_Orthotospovirus.s_Calla lily chlorotic spot orthotospovirus.x_Calla lily chlorotic spot virus	0			-
k_Viruses.x_Monodnaviria.k_Shotokuvirae.p_Cressdnaviricota.c_Repensiviricetes.o_Geplafuvirales.f_Geminiviridae.g_Begomovirus.x_unclassified Begomovirus	0			-
x_cellular organisms.k_Bacteria.x_Terrabacteria group.p_Firmicutes.c_Clostridia.o_Eubacteriales.x_Eubacteriales incertae sedis.f_Clostridiales Family XIII_Incertae Sedis.g_Aminipila.x_unclassified Aminipila.s_Aminipila sp_JN 18	1.14856			-
x_cellular organisms.k_Bacteria.p_Proteobacteria.c_Gammaproteobacteria.o_Alteromonadales.f_Pseudoalteromonadaceae.g_Pseudoalteromonas.s_Pseudoalteromonas agarivorans.x_Pseudoalteromonas agarivorans DSM 14585	0			-
x_cellular organisms.k_Bacteria.x_Terrabacteria group.p_Actinobacteria.c_Actinomycetia.o_Micrococcales.f_Microbacteriaceae.x_Luna cluster.x_Luna 1 subcluster.g_Aquiluna.s_Aquiluna borgnonia	0			-
x_cellular organisms.k_Bacteria.p_Proteobacteria.c_Gammaproteobacteria.o_Alteromonadales.f_Ferrimonadaceae.g_Ferrimonas.s_Ferrimonas balearica.x_Ferrimonas balearica DSM 9799	0.358922	Low	1.21475	0.00648531
x_cellular organisms.k_Bacteria.x_Terrabacteria group.p_Firmicutes.c_Bacilli.o_Bacillales.f_Planococcaceae.g_Paenisporosarcina.s_Paenisporosarcina antarctica	0.513389			-
x_cellular organisms.k_Bacteria.p_Proteobacteria.x_delta epsilon subdivisions.c_Deltaproteobacteria.o_Desulfuromonadales.f_Syntrophotaleaceae.g_Syntrophotalea.s_Syntrophotalea carbinolica	0.117453	Low	1.77233	0.00394775
k_Viruses.x_Duplodnaviria.k_Heunggongvirae.p_Peploviricota.c_Herviviricetes.o_Herpesvirales	3.40139			-
k_Viruses.x_Riboviria.k_Orthornavirae.p_Pisuviricota.c_Pisoniviricetes.o_Picornavirales.f_Picornaviridae.g_Mosavirus.s_Mosavirus A	0.830298			-
x_cellular organisms.k_Bacteria.x_Terrabacteria group.p_Firmicutes.c_Bacilli.o_Bacillales.f_Bacillaceae.g_Bacillus.s_Bacillus dafuensis	0.950149			-
x_cellular organisms.k_Bacteria.p_Proteobacteria.x_delta epsilon subdivisions.c_Deltaproteobacteria.o_Desulfobacterales.f_Desulfobacteraceae.g_Desulfosarcina.s_Desulfosarcina ovata	0.914061			-
k_Viruses.x_Duplodnaviria.k_Heunggongvirae.p_Uroviricota.c_Caudoviricetes.o_Caudovirales.f_Siphoviridae.g_Ceetrepovirus.x_unclassified Ceetrepovirus.s_Corynebacterium phage Kimchi1738	0			-
x_cellular organisms.k_Bacteria.p_Proteobacteria.x_delta epsilon subdivisions.c_Epsilonproteobacteria.o_Campylobacterales.f_Helicobacteraceae.g_Helicobacter.s_Helicobacter winghamensis	0.59869			-
x_cellular organisms.k_Bacteria.x_Terrabacteria group.p_Firmicutes.c_Bacilli.o_Bacillales.f_Bacillaceae.g_Parageobacillus.s_Parageobacillus toebii	0			-
x_cellular organisms.k_Bacteria.x_Terrabacteria group.x_Cyanobacteria Melainabacteria group.p_Cyanobacteria.o_Nostocales.f_Rivulariaceae.g_Microchaete	0.710056			-
x_cellular organisms.k_Bacteria.p_Proteobacteria.c_Alphaproteobacteria.o_Hyphomicrobiales.f_Brucellaceae.x_Brucella Ochrobactrum group.g_Ochrobactrum	0	Low	2.59262	0.0055875
x_cellular organisms.k_Bacteria.x_Terrabacteria group.p_Firmicutes.c_Bacilli.o_Bacillales.f_Bacillaceae.g_Bacillus.x_Bacillus cereus group.x_unclassified Bacillus cereus group.s_Bacillus sp_AR4 2	0			-
x_cellular organisms.k_Bacteria.x_Terrabacteria group.x_Cyanobacteria Melainabacteria group.p_Cyanobacteria.x_Oscillatoriophycideae.o_Oscillatoriales.f_Coleofasciculaceae	0			-
k_Viruses.x_Duplodnaviria.k_Heunggongvirae.p_Uroviricota.c_Caudoviricetes.o_Caudovirales.f_Siphoviridae.g_Bronvirus.s_Mycobacterium virus Rumpelstiltskin	0			-
x_cellular organisms.k_Bacteria.x_Terrabacteria group.p_Firmicutes.c_Bacilli.o_Bacillales.f_Staphylococcaceae.g_Staphylococcus.s_Staphylococcus nepalensis	0.765092			-
x_cellular organisms.k_Bacteria.x_FCB group.x_Bacteroidetes Chlorobi group.p_Bacteroidetes.c_Bacteroidia.o_Bacteroidales.f_Muribaculaceae.x_unclassified Muribaculaceae.s_Muribaculaceae bacterium Isolate 114_HZI	4.02234			-
k_Viruses.f_Alphasatellitidae.x_Geminialphasatellitinae.x_unclassified Begomovirus associated alphasatellites.s_Bendhi Yellow Vein Mosaic Mesta Yellow Vein Mosaic alphasatellite	0			-
k_Viruses.x_Duplodnaviria.k_Heunggongvirae.p_Uroviricota.c_Caudoviricetes.o_Caudovirales.f_Myoviridae.g_Thetisvirus.s_Synechococcus virus SSM1.x_Synechococcus phage S SM1	0			-
k_Viruses.x_Riboviria.k_Pararnavirae.p_Artverviricota.c_Revtraviricetes	2.75799			-
x_cellular organisms.k_Bacteria.x_Terrabacteria group.p_Deinococcus Thermus.c_Deinococci.o_Thermales.f_Thermaceae.g_Oceanithermus.s_Oceanithermus profundus.x_Oceanithermus profundus DSM 14977	0.498161			-
x_cellular organisms.k_Bacteria.x_Terrabacteria group.p_Firmicutes.c_Bacilli.o_Bacillales.f_Paenibacillaceae.g_Paenibacillus.x_unclassified Paenibacillus.s_Paenibacillus sp_Cedars	0.0870018			-
x_cellular organisms.k_Bacteria.x_FCB group.x_Bacteroidetes Chlorobi group.p_Bacteroidetes.c_Bacteroidia.o_Bacteroidales.f_Bacteroidaceae.g_Bacteroides.s_Bacteroides helcogenes.x_Bacteroides helcogenes P 36 108	1.69216	High	1.34273	0.00394775
x_cellular organisms.k_Bacteria.p_Proteobacteria.c_Gammaproteobacteria.o_Enterobacterales.f_Enterobacteriaceae.g_Salmonella.s_Salmonella enterica.x_Salmonella enterica subsp_enterica.x_Salmonella enterica subsp_enterica serovar Cerro	0			-
x_cellular organisms.k_Bacteria.p_Deferribacteres.c_Deferribacteres.o_Deferribacterales.f_Deferribacteraceae.g_Geovibrio.s_Geovibrio thiophilus	0.0618604			-
k_Viruses.x_Duplodnaviria.k_Heunggongvirae.p_Uroviricota.c_Caudoviricetes.o_Caudovirales.f_Autographiviridae.x_Melnykvirinae.g_Panjvirus.s_Salmonella virus Spp16.x_Salmonella phage vB SpuP Spp16	0			-
x_cellular organisms.k_Bacteria.p_Proteobacteria.c_Alphaproteobacteria.o_Rickettsiales.f_Anaplasmataceae.g_Anaplasma.s_Anaplasma marginale.x_Anaplasma marginale str_Florida	0			-
x_cellular organisms.k_Bacteria.p_Spirochaetes.c_Spirochaetia.o_Spirochaetales.f_Borreliaceae.g_Borrelia.s_Borrelia parkeri.x_Borrelia parkeri HR1	0.582196			-
x_cellular organisms.k_Bacteria.p_Proteobacteria.c_Gammaproteobacteria.o_Xanthomonadales.f_Xanthomonadaceae.g_Stenotrophomonas.x_unclassified Stenotrophomonas.s_Stenotrophomonas sp_WZN 1	0			-
x_cellular organisms.k_Bacteria.p_Proteobacteria.c_Gammaproteobacteria.o_Pseudomonadales.f_Moraxellaceae.g_Acinetobacter.x_unclassified Acinetobacter.s_Acinetobacter sp_WCHAc010034	0.539352	Low	0.997788	0.00394775
k_Viruses.x_Duplodnaviria.k_Heunggongvirae.p_Uroviricota.c_Caudoviricetes.o_Caudovirales.f_Siphoviridae.g_Lanavirus.s_Pseudomonas virus Lana.x_Pseudomonas phage Lana	0			-
x_cellular organisms.k_Bacteria.x_Terrabacteria group.p_Actinobacteria.c_Actinomycetia.o_Corynebacteriales.f_Mycobacteriaceae.g_Mycolicibacterium.s_Mycolicibacterium aichiense	0			-
x_cellular organisms.k_Bacteria.x_FCB group.x_Bacteroidetes Chlorobi group.p_Chlorobi.c_Chlorobia.o_Chlorobiales.f_Chlorobiaceae.x_Chlorobium Pelodictyon group.g_Pelodictyon.s_Pelodictyon phaeoclathratiforme	0.369217			-
x_cellular organisms.k_Bacteria.p_Proteobacteria.c_Gammaproteobacteria.o_Pseudomonadales.f_Pseudomonadaceae.g_Pseudomonas.x_Pseudomonas syringae group.x_Pseudomonas syringae group genomosp_1.s_Pseudomonas syringae.x_Pseudomonas syringae pv_syringae.x_Pseudomonas syringae pv_syringae B301D	0.277514			-
x_cellular organisms.k_Bacteria.x_Terrabacteria group.p_Firmicutes.c_Clostridia.o_Eubacteriales.f_Lachnospiraceae.g_Roseburia.x_unclassified Roseburia.s_Roseburia sp_CAG 197 41 10	0			-
x_cellular organisms.k_Bacteria.p_Spirochaetes.c_Spirochaetia.o_Spirochaetales.f_Treponemataceae.g_Treponema.s_Treponema parvum	0.799834			-
x_cellular organisms.k_Bacteria.p_Proteobacteria.c_Gammaproteobacteria.o_Enterobacterales.f_Yersiniaceae.g_Serratia.s_Serratia marcescens.x_Serratia marcescens subsp_marcescens Db11	0.0840869			-
x_cellular organisms.k_Bacteria.x_Terrabacteria group.p_Firmicutes.c_Clostridia.o_Eubacteriales.f_Peptostreptococcaceae.g_Asaccharospora	0.843848			-
x_cellular organisms.k_Bacteria.x_Terrabacteria group.x_Cyanobacteria Melainabacteria group	3.32923			-
x_cellular organisms.k_Bacteria.x_Terrabacteria group.p_Actinobacteria.c_Actinomycetia.o_Jatrophihabitantales.f_Jatrophihabitantaceae.g_Jatrophihabitans.x_unclassified Jatrophihabitans.s_Jatrophihabitans sp_GAS493	0.0785207			-
k_Viruses.f_Tolecusatellitidae.g_Deltasatellite.s_Desmodium leaf distortion deltasatellite	0			-
x_cellular organisms.k_Bacteria.p_Proteobacteria.c_Gammaproteobacteria.o_Pseudomonadales.f_Moraxellaceae.g_Moraxella	1.57833			-
k_Viruses.x_Riboviria.k_Orthornavirae.p_Pisuviricota.c_Pisoniviricetes.o_Picornavirales.f_Picornaviridae.g_Crohivirus	0			-
k_Viruses.x_Riboviria.k_Orthornavirae.p_Pisuviricota.c_Pisoniviricetes.o_Nidovirales.x_Arnidovirineae.f_Arteriviridae.x_Heroarterivirinae	0			-
x_cellular organisms.k_Bacteria.x_Terrabacteria group.p_Actinobacteria.c_Actinomycetia.o_Bifidobacteriales.f_Bifidobacteriaceae.g_Bifidobacterium.s_Bifidobacterium longum.x_Bifidobacterium longum subsp_longum	0.731783			-
k_Viruses.c_Naldaviricetes.o_Lefavirales.f_Baculoviridae.g_Alphabaculovirus.s_Autographa californica multiple nucleopolyhedrovirus.x_Autographa californica nucleopolyhedrovirus	0			-
k_Viruses.x_Riboviria.k_Orthornavirae.p_Negarnaviricota.x_Polyploviricotina.c_Ellioviricetes.o_Bunyavirales.f_Fimoviridae.g_Emaravirus.s_High Plains wheat mosaic emaravirus	0			-
k_Viruses.x_Monodnaviria.k_Sangervirae.p_Phixviricota.c_Malgrandaviricetes.o_Petitvirales.f_Microviridae.x_Gokushovirinae.g_Bdellomicrovirus	0			-
x_cellular organisms.k_Bacteria.x_Terrabacteria group.p_Actinobacteria.c_Actinomycetia.o_Streptosporangiales.f_Streptosporangiaceae.g_Nonomuraea.x_unclassified Nonomuraea.s_Nonomuraea sp_ATCC 55076	0.96845	Low	1.20413	0.00394775
k_Viruses.x_Riboviria.k_Orthornavirae.p_Negarnaviricota.x_Polyploviricotina.c_Ellioviricetes.o_Bunyavirales.f_Peribunyaviridae.g_Shangavirus.s_Insect shangavirus	0			-
x_cellular organisms.k_Bacteria.x_Terrabacteria group.p_Deinococcus Thermus.c_Deinococci.o_Thermales.f_Thermaceae.g_Thermus.x_unclassified Thermus	0.180377	Low	1.69871	0.00394775
x_cellular organisms.k_Bacteria.p_Proteobacteria.c_Alphaproteobacteria.o_Hyphomicrobiales.f_Rhizobiaceae.g_Liberibacter.s_Candidatus Liberibacter africanus	0.15083			-
x_cellular organisms.k_Bacteria.x_Terrabacteria group.p_Firmicutes.c_Bacilli.o_Lactobacillales.f_Streptococcaceae.g_Streptococcus.x_unclassified Streptococcus.s_Streptococcus sp_116 D4	0			-
k_Viruses.x_Duplodnaviria.k_Heunggongvirae.p_Uroviricota.c_Caudoviricetes.o_Caudovirales.f_Siphoviridae.x_Tybeckvirinae.g_Lenusvirus	0			-
k_Viruses.x_Duplodnaviria.k_Heunggongvirae.p_Uroviricota.c_Caudoviricetes.o_Caudovirales.f_Myoviridae.g_Tegunavirus.s_Yersinia virus TG1.x_Yersinia phage vB YenM TG1	0			-
k_Viruses.x_Riboviria.k_Orthornavirae.p_Pisuviricota.c_Pisoniviricetes.o_Nidovirales.x_Tornidovirineae	0.379406			-
k_Viruses.x_Varidnaviria.k_Bamfordvirae.p_Nucleocytoviricota.c_Megaviricetes.o_Pimascovirales.f_Iridoviridae.x_Alphairidovirinae	1.1813			-
x_cellular organisms.k_Bacteria.p_Proteobacteria.c_Gammaproteobacteria.o_Legionellales.f_Legionellaceae.g_Legionella.s_Legionella endosymbiont of Polyplax serrata	1.12293			-
k_Viruses.x_Riboviria.f_Polymycoviridae.g_Polymycovirus	0			-
k_Viruses.x_Monodnaviria.k_Shotokuvirae.p_Cossaviricota.c_Quintoviricetes.o_Piccovirales.f_Parvoviridae.x_Parvovirinae.g_Aveparvovirus.s_Gruiform aveparvovirus 1	0			-
x_cellular organisms.k_Bacteria.p_Proteobacteria.c_Alphaproteobacteria.o_Maricaulales.f_Maricaulaceae.g_Maricaulis	0			-
k_Viruses.x_Riboviria.k_Orthornavirae.p_Negarnaviricota.x_Polyploviricotina.c_Ellioviricetes.o_Bunyavirales.f_Peribunyaviridae	1.52737			-
x_cellular organisms.k_Bacteria.x_Terrabacteria group.p_Firmicutes.c_Clostridia.o_Eubacteriales.f_Eubacteriaceae.x_unclassified Eubacteriaceae	1.1764			-
k_Viruses.x_Monodnaviria.k_Shotokuvirae.p_Cressdnaviricota.c_Arfiviricetes.o_Baphyvirales.f_Bacilladnaviridae.g_Protobacilladnavirus.s_Snail associated protobacilladnavirus 1.x_Amphibola crenata associated bacilladnavirus 1	0			-
x_cellular organisms.k_Bacteria.x_Terrabacteria group.p_Firmicutes.c_Bacilli.o_Lactobacillales.f_Streptococcaceae.g_Lactococcus.s_Lactococcus taiwanensis	0.403225			-
x_cellular organisms.k_Bacteria.x_FCB group.x_Bacteroidetes Chlorobi group.p_Bacteroidetes.c_Cytophagia.o_Cytophagales.f_Cyclobacteriaceae.g_Echinicola.s_Echinicola rosea	0.43962			-
k_Viruses.c_Naldaviricetes.o_Lefavirales.f_Baculoviridae.g_Betabaculovirus.s_Mythimna unipuncta granulovirus A	0			-
x_cellular organisms.k_Bacteria.x_Terrabacteria group.p_Firmicutes.c_Clostridia.o_Eubacteriales.f_Clostridiaceae.g_Clostridium.x_unclassified Clostridium.s_Clostridium sp_AM27 28	0.0763622			-
k_Viruses.c_Naldaviricetes.o_Lefavirales.f_Baculoviridae.g_Betabaculovirus.s_Mythimna unipuncta granulovirus B	1.02133			-
k_Viruses.x_Duplodnaviria.k_Heunggongvirae.p_Uroviricota.c_Caudoviricetes.o_Caudovirales.f_Siphoviridae.g_Fromanvirus.x_unclassified Fromanvirus.s_Mycobacterium phage Pharaoh	0			-
x_cellular organisms.k_Bacteria.x_Terrabacteria group.p_Firmicutes.c_Bacilli.o_Bacillales.f_Bacillaceae.g_Bacillus.s_Bacillus infantis	0.863586			-
x_cellular organisms.k_Bacteria.x_Terrabacteria group.p_Firmicutes.c_Negativicutes.o_Veillonellales	1.85333			-
x_cellular organisms.k_Bacteria.x_Terrabacteria group.p_Actinobacteria.c_Actinomycetia.o_Propionibacteriales.f_Nocardioidaceae.g_Aeromicrobium	1.20705			-
x_cellular organisms.k_Bacteria.x_Terrabacteria group.x_Cyanobacteria Melainabacteria group.p_Cyanobacteria.o_Nostocales.f_Nostocaceae.g_Anabaena	2.10247			-
k_Viruses.c_Naldaviricetes.o_Lefavirales.f_Baculoviridae.g_Alphabaculovirus.s_Cyclophragma undans nucleopolyhedrovirus	1.39652			-
x_cellular organisms.k_Bacteria.x_Terrabacteria group.p_Chloroflexi.c_Dehalococcoidia.x_unclassified Dehalococcoidia	1.27525			-
x_cellular organisms.k_Bacteria.p_Proteobacteria.c_Gammaproteobacteria.o_Pseudomonadales.f_Pseudomonadaceae.g_Pseudomonas.x_Pseudomonas stutzeri group.x_Pseudomonas stutzeri subgroup.s_Pseudomonas stutzeri.x_Pseudomonas stutzeri DSM 10701	0.0513399			-
k_Viruses.x_Varidnaviria.k_Bamfordvirae.p_Nucleocytoviricota.c_Pokkesviricetes.o_Chitovirales.f_Poxviridae.x_Chordopoxvirinae.g_Orthopoxvirus.s_Cowpox virus	0.549719			-
x_cellular organisms.k_Bacteria.x_PVC group.p_Planctomycetes.c_Planctomycetia.o_Pirellulales.f_Pirellulaceae.g_Mariniblastus.s_Mariniblastus fucicola	0.0092039	Low	1.87285	0.037373
x_cellular organisms.k_Bacteria.x_FCB group.x_Bacteroidetes Chlorobi group.p_Bacteroidetes.c_Sphingobacteriia.o_Sphingobacteriales.f_Sphingobacteriaceae.g_Mucilaginibacter.s_Mucilaginibacter mali	0.395041			-
x_cellular organisms.k_Bacteria.x_Terrabacteria group.p_Firmicutes.c_Bacilli.o_Bacillales.f_Planococcaceae.g_Planococcus.s_Planococcus massiliensis	0.194001			-
x_cellular organisms.k_Bacteria.p_Proteobacteria.c_Alphaproteobacteria.o_Hyphomicrobiales.f_Stappiaceae.g_Labrenzia.x_unclassified Labrenzia	0.663967			-
x_cellular organisms.k_Bacteria.p_Spirochaetes.c_Spirochaetia.o_Leptospirales.f_Leptospiraceae.g_Leptospira.s_Leptospira interrogans.x_Leptospira interrogans serovar Lai	0.498897			-
k_Viruses.x_Riboviria.k_Orthornavirae.p_Negarnaviricota.x_Polyploviricotina.c_Ellioviricetes.o_Bunyavirales.f_Hantaviridae.x_Mammantavirinae.g_Orthohantavirus.s_Kenkeme orthohantavirus.x_Kenkeme virus	0			-
x_cellular organisms.k_Bacteria.x_Terrabacteria group.p_Firmicutes.c_Bacilli.o_Lactobacillales.f_Streptococcaceae.g_Streptococcus.x_unclassified Streptococcus.s_Streptococcus sp_OH4692 COT 348	0			-
k_Viruses.x_Varidnaviria.k_Bamfordvirae.p_Nucleocytoviricota.c_Pokkesviricetes.o_Chitovirales.f_Poxviridae.x_Chordopoxvirinae.g_Crocodylidpoxvirus	0			-
x_cellular organisms.k_Bacteria.x_PVC group.p_Planctomycetes.c_Planctomycetia.o_Planctomycetales	1.93721			-
k_Viruses.x_Duplodnaviria.k_Heunggongvirae.p_Uroviricota.c_Caudoviricetes.o_Caudovirales.f_Myoviridae.g_Pontusvirus.s_Synechococcus virus Syn19	0			-
x_cellular organisms.k_Bacteria.p_Proteobacteria.x_delta epsilon subdivisions.c_Epsilonproteobacteria.o_Campylobacterales.f_Campylobacteraceae.x_Arcobacter group.g_Arcobacter.x_unclassified Arcobacter	0.896253			-
x_cellular organisms.k_Bacteria.p_Proteobacteria.c_Gammaproteobacteria.o_Alteromonadales.f_Shewanellaceae.g_Shewanella.s_Shewanella marisflavi	0.366562			-
x_cellular organisms.k_Bacteria.x_FCB group.x_Bacteroidetes Chlorobi group.p_Bacteroidetes.c_Flavobacteriia.o_Flavobacteriales.f_Flavobacteriaceae.g_Nonlabens.x_unclassified Nonlabens.s_Nonlabens sp_Ci31	0.958421			-
x_cellular organisms.k_Bacteria.p_Proteobacteria.x_delta epsilon subdivisions.c_Deltaproteobacteria.o_Desulfuromonadales.f_Geobacteraceae.g_Geobacter.s_Geobacter pickeringii	0.112042			-
x_cellular organisms.k_Bacteria.x_Terrabacteria group.p_Actinobacteria.c_Actinomycetia.o_Corynebacteriales.f_Corynebacteriaceae.g_Corynebacterium.x_unclassified Corynebacterium.s_Corynebacterium sp_sy039	0.295514			-
x_cellular organisms.k_Bacteria.x_Terrabacteria group.x_Cyanobacteria Melainabacteria group.p_Cyanobacteria.o_Synechococcales.f_Oculatellaceae.g_Thermoleptolyngbya.x_unclassified Thermoleptolyngbya	0.296695			-
x_cellular organisms.k_Bacteria.x_Terrabacteria group.p_Firmicutes.c_Bacilli.o_Bacillales.x_Bacillales incertae sedis.x_Bacillales Family XI_Incertae Sedis.g_Gemella.x_unclassified Gemella.s_Gemella sp_oral taxon 928	0			-
x_cellular organisms.k_Bacteria.p_Proteobacteria.c_Betaproteobacteria.o_Burkholderiales.f_Burkholderiaceae.g_Polynucleobacter.x_unclassified Polynucleobacter.s_Polynucleobacter sp_UB Raua W9	0			-
k_Viruses.x_Duplodnaviria.k_Heunggongvirae.p_Uroviricota.c_Caudoviricetes.o_Caudovirales.f_Siphoviridae.g_Fromanvirus.x_unclassified Fromanvirus.s_Mycobacterium phage CRB1	0			-
x_cellular organisms.k_Bacteria.x_Terrabacteria group.p_Actinobacteria.c_Actinomycetia.o_Actinomycetales.f_Actinomycetaceae.g_Actinomyces.x_unclassified Actinomyces.s_Actinomyces sp_ZJ750	0.0381175			-
k_Viruses.x_Duplodnaviria.k_Heunggongvirae.p_Uroviricota.c_Caudoviricetes.o_Caudovirales.f_Rountreeviridae.x_Rakietenvirinae.g_Rosenblumvirus	0			-
x_cellular organisms.k_Bacteria.p_Proteobacteria.c_Alphaproteobacteria.o_Hyphomicrobiales.f_Phyllobacteriaceae.g_Aminobacter.s_Aminobacter aminovorans	0			-
x_cellular organisms.k_Bacteria.p_Proteobacteria.c_Gammaproteobacteria.o_Enterobacterales.f_Enterobacteriaceae.g_Salmonella.s_Salmonella enterica.x_Salmonella enterica subsp_enterica.x_Salmonella enterica subsp_enterica serovar Newport	0			-
x_cellular organisms.k_Bacteria.p_Proteobacteria.c_Gammaproteobacteria.o_Enterobacterales.f_Enterobacteriaceae.g_Salmonella.s_Salmonella enterica.x_Salmonella enterica subsp_enterica.x_Salmonella enterica subsp_enterica serovar Hvittingfoss	0			-
k_Viruses.x_Duplodnaviria.k_Heunggongvirae.p_Peploviricota.c_Herviviricetes.o_Herpesvirales.f_Herpesviridae.x_Gammaherpesvirinae.g_Macavirus	1.0216			-
k_Viruses.x_Duplodnaviria.k_Heunggongvirae.p_Uroviricota.c_Caudoviricetes.o_Caudovirales.f_Myoviridae.x_Tevenvirinae.g_Karamvirus.x_unclassified Karamvirus.s_Cronobacter phage Pet CM3 4	0			-
x_cellular organisms.k_Bacteria.x_Terrabacteria group.p_Actinobacteria.c_Actinomycetia.o_Actinomycetales	2.17247			-
x_cellular organisms.k_Bacteria.p_Proteobacteria.c_Gammaproteobacteria.o_Chromatiales.f_Chromatiaceae.g_Nitrosococcus	0.671186			-
x_cellular organisms.k_Bacteria.x_Terrabacteria group.p_Actinobacteria.c_Actinomycetia.o_Corynebacteriales.f_Corynebacteriaceae.g_Corynebacterium.s_Corynebacterium maris	0			-
x_cellular organisms.k_Bacteria.p_Proteobacteria.c_Gammaproteobacteria.o_Enterobacterales.f_Enterobacteriaceae.g_Enterobacter.x_Enterobacter cloacae complex	1.8612			-
x_cellular organisms.k_Bacteria.p_Proteobacteria.c_Gammaproteobacteria.o_Xanthomonadales.f_Xanthomonadaceae.g_Xanthomonas.s_Xanthomonas translucens.x_Xanthomonas translucens pv_translucens	0.263793			-
x_cellular organisms.k_Bacteria.x_Terrabacteria group.p_Firmicutes.c_Clostridia.o_Eubacteriales.f_Clostridiaceae.g_Clostridium.x_environmental samples.s_Clostridium sp_CAG 242	0.879095	Low	1.21054	0.00394775
x_cellular organisms.k_Bacteria.x_Terrabacteria group.p_Firmicutes.c_Clostridia.o_Eubacteriales.f_Clostridiaceae.g_Clostridium.x_environmental samples.s_Clostridium sp_CAG 245	0			-
x_cellular organisms.k_Bacteria.x_Terrabacteria group.p_Firmicutes.c_Bacilli.o_Bacillales.f_Staphylococcaceae.g_Macrococcus.s_Macrococcus bohemicus	0.492997			-
x_cellular organisms.k_Bacteria.p_Proteobacteria.c_Betaproteobacteria.o_Burkholderiales.f_Burkholderiaceae.g_Cupriavidus.s_Cupriavidus neocaledonicus	0	Low	1.70578	0.0163092
x_cellular organisms.k_Bacteria.p_Proteobacteria.c_Gammaproteobacteria.o_Oceanospirillales.f_Saccharospirillaceae.g_Gynuella.s_Gynuella sunshinyii.x_Gynuella sunshinyii YC6258	0.923231	High	1.18295	0.0163092
x_cellular organisms.k_Bacteria.x_Terrabacteria group.x_Cyanobacteria Melainabacteria group.p_Cyanobacteria.o_Nostocales.f_Nostocaceae.g_Nostoc.x_unclassified Nostoc.s_Nostoc sp_Peltigera membranacea cyanobiont N6	0.442704			-
k_Viruses.x_Riboviria.k_Orthornavirae.p_Kitrinoviricota.c_Alsuviricetes.o_Martellivirales.f_Togaviridae.g_Alphavirus.s_Rio Negro virus	0			-
x_cellular organisms.k_Bacteria.x_FCB group.x_Bacteroidetes Chlorobi group.p_Bacteroidetes.c_Bacteroidia.o_Marinilabiliales.f_Marinilabiliaceae	0.733877			-
k_Viruses.x_Riboviria.k_Orthornavirae.p_Negarnaviricota.x_Polyploviricotina.c_Ellioviricetes.o_Bunyavirales.f_Peribunyaviridae.g_Orthobunyavirus.s_Ingwavuma orthobunyavirus.x_Ingwavuma virus	0			-
x_cellular organisms.k_Bacteria.x_Terrabacteria group.p_Actinobacteria.c_Actinomycetia.o_Micrococcales.f_Micrococcaceae.g_Paenarthrobacter.x_unclassified Paenarthrobacter.s_Paenarthrobacter sp_YJN 5	0			-
k_Viruses.x_Adnaviria.k_Zilligvirae.p_Taleaviricota.c_Tokiviricetes.o_Ligamenvirales.f_Lipothrixviridae.g_Deltalipothrixvirus.s_Acidianus filamentous virus 2	0			-
k_Viruses.x_Varidnaviria.k_Bamfordvirae.p_Nucleocytoviricota.c_Megaviricetes.o_Pimascovirales.f_Marseilleviridae.g_Marseillevirus	0.0822563			-
k_Viruses.x_Duplodnaviria.k_Heunggongvirae.p_Uroviricota.c_Caudoviricetes.o_Caudovirales.f_Autographiviridae.x_Corkvirinae.g_Phimunavirus.s_Pectobacterium virus PP90.x_Pectobacterium phage PP90	0			-
k_Viruses.x_Monodnaviria.k_Shotokuvirae.p_Cossaviricota.c_Papovaviricetes.o_Zurhausenvirales.f_Papillomaviridae.x_Firstpapillomavirinae.g_Omegapapillomavirus	0			-
k_Viruses.x_Duplodnaviria.k_Heunggongvirae.p_Uroviricota.c_Caudoviricetes.o_Caudovirales.f_Myoviridae.x_Tevenvirinae.g_Karamvirus.x_unclassified Karamvirus	0			-
x_cellular organisms.k_Bacteria.p_Elusimicrobia.c_Elusimicrobia.o_Elusimicrobiales	0.427861			-
x_cellular organisms.k_Bacteria.x_FCB group.x_Bacteroidetes Chlorobi group.p_Chlorobi.c_Chlorobia.o_Chlorobiales.f_Chlorobiaceae.g_Chloroherpeton	0.210573			-
[truncated: 17,507 more rows]

## Sheet: Table 3 - GO
Function	logFC	logCPM	LR	PValue	FDR
enzyme regulator activity [GO:0030234]	-0.610034	8.11487	25.969	3.46936e-07	0.000462119
[truncated: 1,331 more rows]

## Sheet: Table 4 - A - Metabolomics
Metabolite	coefficient	p_value	q
[truncated: 134 more rows]

## Sheet: Table 4 - B - Metabolomics
Metabolite	coefficient	p_value	q
[truncated: 27 more rows]

[truncated: 1 more sheets: Notes]
